# Supplementary material for: BLISS is a versatile and quantitative method for genome-wide profiling of DNA double-strand breaks
Source: Nat Commun. 2017 May 12;8:15058. doi: 10.1038/ncomms15058 (PMC5437291; doi:10.1038/ncomms15058)
Supplement: Supplementary Data 1 — Excel table containing the list of oligo adapters used in the paper. Upper and bottom oligos have the structure of the top and bottom oligos depicted in Supplementary Fig. 1a. [file ncomms15058-s2.xlsx]

## Sheet: Sheet1
Supplementary Data 1. List of BLISS adapters used
Adapters used to detect spontaneous and etoposide-induced DSBs			Comments
Adapter ID	Oligo	Sequence (5'-3')
A1	Bottom	GCGTGATGNNNNNNNNGATCGTCGGACTGTAGAACTCTGAACCCCTATAGTGAGTCGTATTACCGGCCTCAATCGAA	Same structure as adapter C in Supplementary Fig. 6b
	Top	CGATTGAGGCCGGTAATACGACTCACTATAGGGGTTCAGAGTTCTACAGTCCGACGATCNNNNNNNNCATCACGC
A2	Bottom	GGAACGACNNNNNNNNGATCGTCGGACTGTAGAACTCTGAACCCCTATAGTGAGTCGTATTACCGGCCTCAATCGAA	Same structure as adapter C in Supplementary Fig. 6b
	Top	CGATTGAGGCCGGTAATACGACTCACTATAGGGGTTCAGAGTTCTACAGTCCGACGATCNNNNNNNNGTCGTTCC
A3	Bottom	GATCATCANNNNNNNNGATCGTCGGACTGTAGAACTCTGAACCCCTATAGTGAGTCGTATTACCGGCCTCAATCGAA	Same structure as adapter C in Supplementary Fig. 6b
	Top	CGATTGAGGCCGGTAATACGACTCACTATAGGGGTTCAGAGTTCTACAGTCCGACGATCNNNNNNNNTGATGATC
A4	Bottom	GCGCATCANNNNNNNNGATCGTCGGACTGTAGAACTCTGAACCCCTATAGTGAGTCGTATTACCGGCCTCAATCGAA	Same structure as adapter C in Supplementary Fig. 6b
	Top	CGATTGAGGCCGGTAATACGACTCACTATAGGGGTTCAGAGTTCTACAGTCCGACGATCNNNNNNNNTGATGCGC
A5	Bottom	GATACGACNNNNNNNNGATCGTCGGACTGTAGAACTCTGAACCCCTATAGTGAGTCGTATTACCGGCCTCAATCGAA	Same structure as adapter C in Supplementary Fig. 6b
	Top	CGATTGAGGCCGGTAATACGACTCACTATAGGGGTTCAGAGTTCTACAGTCCGACGATCNNNNNNNNGTCGTATC
A6	Bottom	GATCATCANNNNNNNNGATCGTCGGACTGTAGAACTCTGAACCCCTATAGTGAGTCGTATTACCGGCCTCAATCGAA	Same structure as adapter C in Supplementary Fig. 6b
	Top	CGATTGAGGCCGGTAATACGACTCACTATAGGGGTTCAGAGTTCTACAGTCCGACGATCNNNNNNNNTGATGATC
A7	Bottom	GATGTCGTNNNNNNNNGATCGTCGGACTGTAGAACTCTGAACCCCTATAGTGAGTCGTATTACCGGCCTCAATCGAA	Same structure as adapter C in Supplementary Fig. 6b
	Top	CGATTGAGGCCGGTAATACGACTCACTATAGGGGTTCAGAGTTCTACAGTCCGACGATCNNNNNNNNACGACATC
A8	Bottom	GCGACGACNNNNNNNNGATCGTCGGACTGTAGAACTCTGAACCCCTATAGTGAGTCGTATTACCGGCCTCAATCGAA	Same structure as adapter C in Supplementary Fig. 6b
	Top	CGATTGAGGCCGGTAATACGACTCACTATAGGGGTTCAGAGTTCTACAGTCCGACGATCNNNNNNNNGTCGTCGC
A9	Bottom	GGATGATGNNNNNNNNGATCGTCGGACTGTAGAACTCTGAACCCCTATAGTGAGTCGTATTACCGGCCTCAATCGAA	Same structure as adapter C in Supplementary Fig. 6b
	Top	CGATTGAGGCCGGTAATACGACTCACTATAGGGGTTCAGAGTTCTACAGTCCGACGATCNNNNNNNNCATCATCC
A10	Bottom	GCGGTCGTNNNNNNNNGATCGTCGGACTGTAGAACTCTGAACCCCTATAGTGAGTCGTATTACCGGCCTCAATCGAA	Same structure as adapter C in Supplementary Fig. 6b
	Top	CGATTGAGGCCGGTAATACGACTCACTATAGGGGTTCAGAGTTCTACAGTCCGACGATCNNNNNNNNACGACCGC
A11	Bottom	GATTGATGNNNNNNNNGATCGTCGGACTGTAGAACTCTGAACCCCTATAGTGAGTCGTATTACCGGCCTCAATCGAA	Same structure as adapter C in Supplementary Fig. 6b
	Top	CGATTGAGGCCGGTAATACGACTCACTATAGGGGTTCAGAGTTCTACAGTCCGACGATCNNNNNNNNCATCAATC
Adapters used to detect Cas9 and Cpf1 on- and off-target DSBs
Adapter ID		Sequence (5'-3')
A1	Bottom	GGCGATTGAGGCCGGTAATACGACTCACTATAGGGGTTCAGAGTTCTACAGTCCGACGATCNNNNNNNNNNNNCGCCATCACGCC*T	Same structure as adapter Ap in Supplementary Fig. 6b
	Top	/5phos/GGCGTGATGGCGNNNNNNNNNNNNGATCGTCGGACTGTAGAACTCTGAACCCCTATAGTGAGTCGTATTACCGGCCTCAATCG
A2	Bottom	GGCGATTGAGGCCGGTAATACGACTCACTATAGGGGTTCAGAGTTCTACAGTCCGACGATCNNNNNNNNNNNNtCGCGTCGTCGCC*T	Same structure as adapter Ap in Supplementary Fig. 6b
	Top	/5phos/GGCGACGACGCGANNNNNNNNNNNNGATCGTCGGACTGTAGAACTCTGAACCCCTATAGTGAGTCGTATTACCGGCCTCAATCG
A3	Bottom	GGCGATTGAGGCCGGTAATACGACTCACTATAGGGGTTCAGAGTTCTACAGTCCGACGATCNNNNNNNNNNNNatCGCACGACCGCC*T	Same structure as adapter Ap in Supplementary Fig. 6b
	Top	/5phos/GGCGGTCGTGCGATNNNNNNNNNNNNGATCGTCGGACTGTAGAACTCTGAACCCCTATAGTGAGTCGTATTACCGGCCTCAATCG
A4	Bottom	GGCGATTGAGGCCGGTAATACGACTCACTATAGGGGTTCAGAGTTCTACAGTCCGACGATCNNNNNNNNNNNNgatCGCTGATGCGCC*T	Same structure as adapter Ap in Supplementary Fig. 6b
	Top	/5phos/GGCGCATCAGCGATCNNNNNNNNNNNNGATCGTCGGACTGTAGAACTCTGAACCCCTATAGTGAGTCGTATTACCGGCCTCAATCG
A5	Bottom	GGCGATTGAGGCCGGTAATACGACTCACTATAGGGGTTCAGAGTTCTACAGTCCGACGATCNNNNNNNNNNNNcgatCGCCATCAATCC*T	Same structure as adapter Ap in Supplementary Fig. 6b
	Top	/5phos/GGATTGATGGCGATCGNNNNNNNNNNNNGATCGTCGGACTGTAGAACTCTGAACCCCTATAGTGAGTCGTATTACCGGCCTCAATCG
A6	Bottom	GGCGATTGAGGCCGGTAATACGACTCACTATAGGGGTTCAGAGTTCTACAGTCCGACGATCNNNNNNNNNNNNCGCGTCGTATCC*T	Same structure as adapter Ap in Supplementary Fig. 6b
	Top	/5phos/GGATACGACGCGNNNNNNNNNNNNGATCGTCGGACTGTAGAACTCTGAACCCCTATAGTGAGTCGTATTACCGGCCTCAATCG
A7	Bottom	GGCGATTGAGGCCGGTAATACGACTCACTATAGGGGTTCAGAGTTCTACAGTCCGACGATCNNNNNNNNNNNNtCGCACGACATCC*T	Same structure as adapter Ap in Supplementary Fig. 6b
	Top	/5phos/GGATGTCGTGCGANNNNNNNNNNNNGATCGTCGGACTGTAGAACTCTGAACCCCTATAGTGAGTCGTATTACCGGCCTCAATCG
A8	Bottom	GGCGATTGAGGCCGGTAATACGACTCACTATAGGGGTTCAGAGTTCTACAGTCCGACGATCNNNNNNNNNNNNatCGCTGATGATCC*T	Same structure as adapter Ap in Supplementary Fig. 6b
	Top	/5phos/GGATCATCAGCGATNNNNNNNNNNNNGATCGTCGGACTGTAGAACTCTGAACCCCTATAGTGAGTCGTATTACCGGCCTCAATCG
A9	Bottom	GGCGATTGAGGCCGGTAATACGACTCACTATAGGGGTTCAGAGTTCTACAGTCCGACGATCNNNNNNNNNNNNgatCGCCATCATCCC*T	Same structure as adapter Ap in Supplementary Fig. 6b
	Top	/5phos/GGGATGATGGCGATCNNNNNNNNNNNNGATCGTCGGACTGTAGAACTCTGAACCCCTATAGTGAGTCGTATTACCGGCCTCAATCG
A10	Bottom	GGCGATTGAGGCCGGTAATACGACTCACTATAGGGGTTCAGAGTTCTACAGTCCGACGATCNNNNNNNNNNNNcgatCGCGTCGTTCCC*T	Same structure as adapter Ap in Supplementary Fig. 6b
	Top	/5phos/GGGAACGACGCGATCGNNNNNNNNNNNNGATCGTCGGACTGTAGAACTCTGAACCCCTATAGTGAGTCGTATTACCGGCCTCAATCG
