# Supplementary material for: BLISS is a versatile and quantitative method for genome-wide profiling of DNA double-strand breaks
Source: Nat Commun. 2017 May 12;8:15058. doi: 10.1038/ncomms15058 (PMC5437291; doi:10.1038/ncomms15058)
Supplement: Supplementary Data 2 — Excel table containing a summary of sequencing data. SE, single-17 end sequencing. PE, paired-end sequencing [file ncomms15058-s3.xlsx]

## Sheet: Sheet1
Supplementary Data 2. Summary of the BLISS experiments performed
NOTE: for each library ID, a corresponding FASTQ file has been uploaded to the NCBI Sequence Read Archive
Library ID	Sample	Experiment	Seq. mode	Platform	R1 with prefix	Mappability %	Unique DSB ends	Cell num or DNA input to IVT
L1	KBM7 cells	BLISS in KBM7 cell line_Proof of concept_Endogenous DSBs	PE	MiSeq	2442970	97.63	97123	Approx. 1,300 cells
L2	KBM7 cells	BLISS in KBM7 cell line_Proof of concept_Endogenous DSBs	PE	MiSeq	8262986	98.24	33347	Approx. 1,300 cells
L3	KBM7 cells	BLISS in KBM7 cell line_Proof of concept_Endogenous DSBs	SE	HiSeq	18924027	93.42	69498	Approx. 400 cells
L4	KBM7 cells	BLISS in KBM7 cell line_Proof of concept_Endogenous DSBs	SE	HiSeq	54797372	92.14	77733	Approx. 400 cells
L5	KBM7 cells	BLISS in KBM7 cell line_Proof of concept_Endogenous DSBs	PE	MiSeq	8457685	NA	823694	Approx. 16,000 cells
L6	KBM7 cells	BLISS in KBM7 cell line_Proof of concept_Endogenous DSBs	PE	MiSeq	9845635	NA	2111253	Approx. 100,000 cells
L7	U2OS cells + DMSO	BLISS in U2OS cell line_Drug-induced DSBs	SE	HiSeq2500	22550561	NA	54846	Approx. 5,300 cells
L7	U2OS cells + Etoposide 10uM	BLISS in U2OS cell line_Drug-induced DSBs	SE	HiSeq2500	8992238	NA	32101	Approx. 3,700 cells
L7	U2OS cells + DMSO	BLISS in U2OS cell line_Drug-induced DSBs	PE	MiSeq	798999	NA	54846	Approx. 5,300 cells
L7	U2OS cells + Etoposide 10uM	BLISS in U2OS cell line_Drug-induced DSBs	PE	MiSeq	2531412	NA	32101	Approx. 3,700 cells
L8	U2OS cells + DMSO	BLISS in U2OS cell line_Drug-induced DSBs	PE	NextSeq500	650929	98.42	6187	2ng
L8	U2OS cells + Etoposide 10uM	BLISS in U2OS cell line_Drug-induced DSBs	PE	NextSeq500	1327545	97.9	12228	2ng
L8	U2OS cells + Etoposide 150uM	BLISS in U2OS cell line_Drug-induced DSBs	PE	NextSeq500	5467682	85.59	53103	2ng
L9	U2OS cells + DMSO	BLISS in U2OS cell line_Drug-induced DSBs	SE	NextSeq500	7134939	81	303189	20ng
L9	U2OS cells + Etoposide 10uM	BLISS in U2OS cell line_Drug-induced DSBs	SE	NextSeq500	9506593	82	466234	20ng
L9	U2OS cells + Etoposide 150uM	BLISS in U2OS cell line_Drug-induced DSBs	SE	NextSeq500	27830237	72	1554234	20ng
L10	Mouse liver nuclei	BLISS in nuclei obtained from fixed mouse liver biopsy	PE	NextSeq500	10965657	92	379196	13ng
L11	Mouse liver nuclei	BLISS in nuclei obtained from fixed mouse liver biopsy	SE	NextSeq500	108237649	95	12818010	56ng
L12	Mouse liver sections	BLISS in tissue section obtained from fixed mouse liver biopsy	PE	NextSeq500	12597663	98	2192117	990ng
L13	Mouse liver sections	BLISS in tissue section obtained from fixed mouse liver biopsy	SE	NextSeq500	25446447	96	392018	74ng
L14	Mouse liver sections	BLISS in tissue section obtained from fixed mouse liver biopsy	SE	NextSeq500	23061174	72	3603432	131ng
L15	mESCs	BLISS in mouse embryonic stem cells	SE	NextSeq500	36578444	94	2847045	77ng
L15	mESCs	BLISS in mouse embryonic stem cells	SE	NextSeq500	22012908	93	1829932	77ng
L16	Mouse liver sections	Modified-BLISS for DNA accessibility in mouse tissue section	SE	NextSeq500	19942062	90	15473309	97ng
L17	HEK293 cells	BLISS-Cas9 EMX1 classic umi 8 (C8) adapter technical replicate 1	SE	NextSeq500	NA	NA	NA	NA
L18	HEK293 cells	BLISS-Cas9 EMX1 classic umi 8 (C8) adapter technical replicate 2	SE	NextSeq500	NA	NA	NA	NA
L19	HEK293 cells	BLISS-Cas9 VEGFA3 classic umi 8 (C8) adapter technical replicate 1	SE	NextSeq500	NA	NA	NA	NA
L20	HEK293 cells	BLISS-Cas9 VEGFA3 classic umi 8 (C8) adapter technical replicate 2	SE	NextSeq500	NA	NA	NA	NA
L21	HEK293 cells	BLISS-pUC negative control umi 8 (C8) lassic adapter technical replicate 1	SE	NextSeq500	NA	NA	NA	NA
L22	HEK293 cells	BLISS-pUC negative control umi 8 (C8) classic adapter technical replicate 2	SE	NextSeq500	NA	NA	NA	NA
L23	HEK293 cells	BLISS-Cas9 EMX1 classic umi 12 (C12) adapter technical replicate 1	SE	NextSeq500	NA	NA	NA	NA
L24	HEK293 cells	BLISS-Cas9 EMX1 classic umi 12 (C12) adapter technical replicate 2	SE	NextSeq500	NA	NA	NA	NA
L25	HEK293 cells	BLISS-Cas9 VEGFA3 classic umi 12 (C12) adapter technical replicate 1	SE	NextSeq500	NA	NA	NA	NA
L26	HEK293 cells	BLISS-Cas9 VEGFA3 classic umi 12 (C12) adapter technical replicate 2	SE	NextSeq500	NA	NA	NA	NA
L27	HEK293 cells	BLISS-pUC negative control classic umi 12 (C12) adapter technical replicate 1	SE	NextSeq500	NA	NA	NA	NA
L28	HEK293 cells	BLISS-pUC negative control classic umi 12 (C12) adapter technical replicate 2	SE	NextSeq500	NA	NA	NA	NA
L29	HEK293 cells	BLISS-Cas9 EMX1 A-tailing (A) adapter technical replicate 1	SE	NextSeq500	NA	NA	NA	NA
L30	HEK293 cells	BLISS-Cas9 EMX1 A-tailing (A) adapter technical replicate 2	SE	NextSeq500	NA	NA	NA	NA
L31	HEK293 cells	BLISS-Cas9 VEGFA3 A-tailing (A) adapter technical replicate 1	SE	NextSeq500	NA	NA	NA	NA
L32	HEK293 cells	BLISS-Cas9 VEGFA3 A-tailing (A) adapter technical replicate 2	SE	NextSeq500	NA	NA	NA	NA
L33	HEK293 cells	BLISS-pUC negative control A-tailing (A) adapter technical replicate 1	SE	NextSeq500	NA	NA	NA	NA
L34	HEK293 cells	BLISS-pUC negative control A-tailing (A) adapter technical replicate 2	SE	NextSeq500	NA	NA	NA	NA
L35	HEK293 cells	BLISS-Cas9 EMX1 A-tailing, end protected (Ap) adapter technical replicate 1	SE	NextSeq500	NA	NA	NA	NA
L36	HEK293 cells	BLISS-Cas9 EMX1 A-tailing, end protected (Ap) adapter technical replicate 2	SE	NextSeq500	NA	NA	NA	NA
L37	HEK293 cells	BLISS-Cas9 VEGFA3 A-tailing, end protected (Ap) adapter technical replicate 1	SE	NextSeq500	NA	NA	NA	NA
L38	HEK293 cells	BLISS-Cas9 VEGFA3 A-tailing, end protected (Ap) adapter technical replicate 2	SE	NextSeq500	NA	NA	NA	NA
L39	HEK293 cells	BLISS-pUC negative control A-tailing, end protected (Ap) adapter technical replicate 1	SE	NextSeq500	NA	NA	NA	NA
L40	HEK293 cells	BLISS-pUC negative control A-tailing, end protected (Ap) adapter technical replicate 2	SE	NextSeq500	NA	NA	NA	NA
L41	HEK293 cells	BLISS-Cas9 EMX1 classic umi 8 (C8) adapter technical replicate 1, sequenced deeper	SE	NextSeq500	NA	NA	NA	NA
L42	HEK293 cells	BLISS-Cas9 EMX1 classic umi 8 (C8) adapter technical replicate 2, sequenced deeper	SE	NextSeq500	NA	NA	NA	NA
L43	HEK293 cells	BLISS-Cas9 VEGFA3 classic umi 8 (C8) adapter technical replicate 1, sequenced deeper	SE	NextSeq500	NA	NA	NA	NA
L44	HEK293 cells	BLISS-Cas9 VEGFA3 classic umi 8 (C8) adapter technical replicate 2, sequenced deeper	SE	NextSeq500	NA	NA	NA	NA
L45	HEK293 cells	BLISS-pUC negative control umi 8 (C8) classic adapter technical replicate 1, sequenced deeper	SE	NextSeq500	NA	NA	NA	NA
L46	HEK293 cells	BLISS-pUC negative control umi 8 (C8) classic adapter technical replicate 2, sequenced deeper	SE	NextSeq500	NA	NA	NA	NA
L47	HEK293 cells	BLISS-Cas9 EMX1 A-tailing, end protected (Ap) adapter technical replicate 1, sequenced deeper	SE	NextSeq500	NA	NA	NA	NA
L48	HEK293 cells	BLISS-Cas9 EMX1 A-tailing, end protected (Ap) adapter technical replicate 2, sequenced deeper	SE	NextSeq500	NA	NA	NA	NA
L49	HEK293 cells	BLISS-Cas9 VEGFA3 A-tailing, end protected (Ap) adapter technical replicate 1, sequenced deeper	SE	NextSeq500	NA	NA	NA	NA
L50	HEK293 cells	BLISS-Cas9 VEGFA3 A-tailing, end protected (Ap) adapter technical replicate 2, sequenced deeper	SE	NextSeq500	NA	NA	NA	NA
L51	HEK293 cells	BLISS-pUC negative control A-tailing, end protected (Ap) adapter technical replicate 1, sequenced deeper	SE	NextSeq500	NA	NA	NA	NA
L52	HEK293 cells	BLISS-pUC negative control A-tailing, end protected (Ap) adapter technical replicate 2, sequenced deeper	SE	NextSeq500	NA	NA	NA	NA
L53	HEK293 cells	BLISS-Time Course Cas9 VEGFA3 12h technical replicate 1	SE	NextSeq500	NA	NA	NA	NA
L54	HEK293 cells	BLISS-Time Course Cas9 VEGFA3 12h technical replicate 2	SE	NextSeq500	NA	NA	NA	NA
L55	HEK293 cells	BLISS-Time Course Cpf1 EMX1 target 2 12h technical replicate 1	SE	NextSeq500	NA	NA	NA	NA
L56	HEK293 cells	BLISS-Time Course Cpf1 EMX1 target 2 12h technical replicate 2	SE	NextSeq500	NA	NA	NA	NA
L57	HEK293 cells	BLISS-Time Course pUC negative control 12h technical replicate 1	SE	NextSeq500	NA	NA	NA	NA
L58	HEK293 cells	BLISS-Time Course pUC negative control 12h technical replicate 2	SE	NextSeq500	NA	NA	NA	NA
L59	HEK293 cells	BLISS-Time Course Cas9 VEGFA3 24h technical replicate 1	SE	NextSeq500	NA	NA	NA	NA
L60	HEK293 cells	BLISS-Time Course Cas9 VEGFA3 24h technical replicate 2	SE	NextSeq500	NA	NA	NA	NA
L61	HEK293 cells	BLISS-Time Course Cpf1 EMX1 target 2 24h technical replicate 1	SE	NextSeq500	NA	NA	NA	NA
L62	HEK293 cells	BLISS-Time Course Cpf1 EMX1 target 2 24h technical replicate 2	SE	NextSeq500	NA	NA	NA	NA
L63	HEK293 cells	BLISS-Time Course pUC negative control 24h technical replicate 1	SE	NextSeq500	NA	NA	NA	NA
L64	HEK293 cells	BLISS-Time Course pUC negative control 24h technical replicate 2	SE	NextSeq500	NA	NA	NA	NA
L65	HEK293 cells	BLISS-Time Course Cas9 VEGFA3 36h technical replicate 1	SE	NextSeq500	NA	NA	NA	NA
L66	HEK293 cells	BLISS-Time Course Cas9 VEGFA3 36h technical replicate 2	SE	NextSeq500	NA	NA	NA	NA
L67	HEK293 cells	BLISS-Time Course Cpf1 EMX1 target 2 36h technical replicate 1	SE	NextSeq500	NA	NA	NA	NA
L68	HEK293 cells	BLISS-Time Course Cpf1 EMX1 target 2 36h technical replicate 2	SE	NextSeq500	NA	NA	NA	NA
L69	HEK293 cells	BLISS-Time Course pUC negative control 36h technical replicate 1	SE	NextSeq500	NA	NA	NA	NA
L70	HEK293 cells	BLISS-Time Course pUC negative control 36h technical replicate 2	SE	NextSeq500	NA	NA	NA	NA
L71	HEK293 cells	BLISS-Time Course Cas9 VEGFA3 48h technical replicate 1	SE	NextSeq500	NA	NA	NA	NA
L72	HEK293 cells	BLISS-Time Course Cas9 VEGFA3 48h technical replicate 2	SE	NextSeq500	NA	NA	NA	NA
L73	HEK293 cells	BLISS-Time Course Cpf1 EMX1 target 2 48h technical replicate 1	SE	NextSeq500	NA	NA	NA	NA
L74	HEK293 cells	BLISS-Time Course Cpf1 EMX1 target 2 48h technical replicate 2	SE	NextSeq500	NA	NA	NA	NA
L75	HEK293 cells	BLISS-Time Course pUC negative control 48h technical replicate 1	SE	NextSeq500	NA	NA	NA	NA
L76	HEK293 cells	BLISS-Time Course pUC negative control 48h technical replicate 2	SE	NextSeq500	NA	NA	NA	NA
L77	HEK293 cells	BLISS-Time Course Cas9 VEGFA3 60h technical replicate 1	SE	NextSeq500	NA	NA	NA	NA
L78	HEK293 cells	BLISS-Time Course Cas9 VEGFA3 60h technical replicate 2	SE	NextSeq500	NA	NA	NA	NA
L79	HEK293 cells	BLISS-Time Course Cpf1 EMX1 target 2 60h technical replicate 1	SE	NextSeq500	NA	NA	NA	NA
L80	HEK293 cells	BLISS-Time Course Cpf1 EMX1 target 2 60h technical replicate 2	SE	NextSeq500	NA	NA	NA	NA
L81	HEK293 cells	BLISS-Time Course pUC negative control 60h technical replicate 1	SE	NextSeq500	NA	NA	NA	NA
L82	HEK293 cells	BLISS-Time Course pUC negative control 60h technical replicate 2	SE	NextSeq500	NA	NA	NA	NA
L83	HEK293 cells	BLISS-AsCpf1 GRIN2b target 7 bioreplicate 1, technical replicate 1	SE	NextSeq500	NA	NA	NA	NA
L84	HEK293 cells	BLISS-AsCpf1 GRIN2b target 7 bioreplicate 1, technical replicate 2	SE	NextSeq500	NA	NA	NA	NA
L85	HEK293 cells	BLISS-LbCpf1 GRIN2b target 7 bioreplicate 1, technical replicate 1	SE	NextSeq500	NA	NA	NA	NA
L86	HEK293 cells	BLISS-LbCpf1 GRIN2b target 7 bioreplicate 1, technical replicate 2	SE	NextSeq500	NA	NA	NA	NA
L87	HEK293 cells	BLISS-SpCas9 GRIN2b target 7 bioreplicate 1, technical replicate 1	SE	NextSeq500	NA	NA	NA	NA
L88	HEK293 cells	BLISS-SpCas9 GRIN2b target 7 bioreplicate 1, technical replicate 2	SE	NextSeq500	NA	NA	NA	NA
L89	HEK293 cells	BLISS-AsCpf1 VEGFA target 8 bioreplicate 1, technical replicate 1	SE	NextSeq500	NA	NA	NA	NA
L90	HEK293 cells	BLISS-AsCpf1 VEGFA target 8 bioreplicate 1, technical replicate 2	SE	NextSeq500	NA	NA	NA	NA
L91	HEK293 cells	BLISS-LbCpf1 VEGFA target 8 bioreplicate 1, technical replicate 1	SE	NextSeq500	NA	NA	NA	NA
L92	HEK293 cells	BLISS-LbCpf1 VEGFA target 8 bioreplicate 1, technical replicate 2	SE	NextSeq500	NA	NA	NA	NA
L93	HEK293 cells	BLISS-SpCas9 VEGFA target 8 bioreplicate 1, technical replicate 1	SE	NextSeq500	NA	NA	NA	NA
L94	HEK293 cells	BLISS-SpCas9 VEGFA target 8 bioreplicate 1, technical replicate 2	SE	NextSeq500	NA	NA	NA	NA
L95	HEK293 cells	BLISS-AsCpf1 DNMT1 target 4 bioreplicate 1, technical replicate 1	SE	NextSeq500	NA	NA	NA	NA
L96	HEK293 cells	BLISS-AsCpf1 DNMT1 target 4 bioreplicate 1, technical replicate 2	SE	NextSeq500	NA	NA	NA	NA
L97	HEK293 cells	BLISS-LbCpf1 DNMT1 target 4 bioreplicate 1, technical replicate 1	SE	NextSeq500	NA	NA	NA	NA
L98	HEK293 cells	BLISS-LbCpf1 DNMT1 target 4 bioreplicate 1, technical replicate 2	SE	NextSeq500	NA	NA	NA	NA
L99	HEK293 cells	BLISS-SpCas9 DNMT1 target 4 bioreplicate 1, technical replicate 1	SE	NextSeq500	NA	NA	NA	NA
L100	HEK293 cells	BLISS-SpCas9 DNMT1 target 4 bioreplicate 1, technical replicate 2	SE	NextSeq500	NA	NA	NA	NA
L101	HEK293 cells	BLISS-AsCpf1 DNMT1 target 3 bioreplicate 1, technical replicate 1	SE	NextSeq500	NA	NA	NA	NA
L102	HEK293 cells	BLISS-AsCpf1 DNMT1 target 3 bioreplicate 1, technical replicate 2	SE	NextSeq500	NA	NA	NA	NA
L103	HEK293 cells	BLISS-LbCpf1 DNMT1 target 3 bioreplicate 1, technical replicate 1	SE	NextSeq500	NA	NA	NA	NA
L104	HEK293 cells	BLISS-LbCpf1 DNMT1 target 3 bioreplicate 1, technical replicate 2	SE	NextSeq500	NA	NA	NA	NA
L105	HEK293 cells	BLISS-pUC negative control bioreplicate 1, technical replicate 1	SE	NextSeq500	NA	NA	NA	NA
L106	HEK293 cells	BLISS-pUC negative control bioreplicate 1, technical replicate 2	SE	NextSeq500	NA	NA	NA	NA
L107	HEK293 cells	BLISS-AsCpf1 EMX1 target 2 bioreplicate 1, technical replicate 1	SE	NextSeq500	NA	NA	NA	NA
L108	HEK293 cells	BLISS-AsCpf1 EMX1 target 2 bioreplicate 1, technical replicate 2	SE	NextSeq500	NA	NA	NA	NA
L109	HEK293 cells	BLISS-LbCpf1 EMX1 target 2 bioreplicate 1, technical replicate 1	SE	NextSeq500	NA	NA	NA	NA
L110	HEK293 cells	BLISS-LbCpf1 EMX1 target 2 bioreplicate 1, technical replicate 2	SE	NextSeq500	NA	NA	NA	NA
L111	HEK293 cells	BLISS-AsCpf1 EMX1 target 4 bioreplicate 1, technical replicate 1	SE	NextSeq500	NA	NA	NA	NA
L112	HEK293 cells	BLISS-AsCpf1 EMX1 target 4 bioreplicate 1, technical replicate 2	SE	NextSeq500	NA	NA	NA	NA
L113	HEK293 cells	BLISS-LbCpf1 EMX1 target 4 bioreplicate 1, technical replicate 1	SE	NextSeq500	NA	NA	NA	NA
L114	HEK293 cells	BLISS-LbCpf1 EMX1 target 4 bioreplicate 1, technical replicate 2	SE	NextSeq500	NA	NA	NA	NA
L115	HEK293 cells	BLISS-SpCas9 EMX1 target 4 bioreplicate 1, technical replicate 1	SE	NextSeq500	NA	NA	NA	NA
L116	HEK293 cells	BLISS-SpCas9 EMX1 target 4 bioreplicate 1, technical replicate 2	SE	NextSeq500	NA	NA	NA	NA
L117	HEK293 cells	BLISS-eSpCas9 GRIN2b target 7 bioreplicate 1, technical replicate 1	SE	NextSeq500	NA	NA	NA	NA
L118	HEK293 cells	BLISS-eSpCas9 GRIN2b target 7 bioreplicate 1, technical replicate 2	SE	NextSeq500	NA	NA	NA	NA
L119	HEK293 cells	BLISS-eSpCas9 VEGFA target 8 bioreplicate 1, technical replicate 1	SE	NextSeq500	NA	NA	NA	NA
L120	HEK293 cells	BLISS-eSpCas9 VEGFA target 8 bioreplicate 1, technical replicate 2	SE	NextSeq500	NA	NA	NA	NA
L121	HEK293 cells	BLISS-AsCpf1 GRIN2b target 7 bioreplicate 2, technical replicate 1	SE	NextSeq500	NA	NA	NA	NA
L122	HEK293 cells	BLISS-AsCpf1 GRIN2b target 7 bioreplicate 2, technical replicate 2	SE	NextSeq500	NA	NA	NA	NA
L123	HEK293 cells	BLISS-LbCpf1 GRIN2b target 7 bioreplicate 2, technical replicate 1	SE	NextSeq500	NA	NA	NA	NA
L124	HEK293 cells	BLISS-LbCpf1 GRIN2b target 7 bioreplicate 2, technical replicate 2	SE	NextSeq500	NA	NA	NA	NA
L125	HEK293 cells	BLISS-SpCas9 GRIN2b target 7 bioreplicate 2, technical replicate 1	SE	NextSeq500	NA	NA	NA	NA
L126	HEK293 cells	BLISS-SpCas9 GRIN2b target 7 bioreplicate 2, technical replicate 2	SE	NextSeq500	NA	NA	NA	NA
L127	HEK293 cells	BLISS-AsCpf1 VEGFA target 8 bioreplicate 2, technical replicate 1	SE	NextSeq500	NA	NA	NA	NA
L128	HEK293 cells	BLISS-AsCpf1 VEGFA target 8 bioreplicate 2, technical replicate 2	SE	NextSeq500	NA	NA	NA	NA
L129	HEK293 cells	BLISS-LbCpf1 VEGFA target 8 bioreplicate 2, technical replicate 1	SE	NextSeq500	NA	NA	NA	NA
L130	HEK293 cells	BLISS-LbCpf1 VEGFA target 8 bioreplicate 2, technical replicate 2	SE	NextSeq500	NA	NA	NA	NA
L131	HEK293 cells	BLISS-SpCas9 VEGFA target 8 bioreplicate 2, technical replicate 1	SE	NextSeq500	NA	NA	NA	NA
L132	HEK293 cells	BLISS-SpCas9 VEGFA target 8 bioreplicate 2, technical replicate 2	SE	NextSeq500	NA	NA	NA	NA
L133	HEK293 cells	BLISS-AsCpf1 DNMT1 target 4 bioreplicate 2, technical replicate 1	SE	NextSeq500	NA	NA	NA	NA
L134	HEK293 cells	BLISS-AsCpf1 DNMT1 target 4 bioreplicate 2, technical replicate 2	SE	NextSeq500	NA	NA	NA	NA
L135	HEK293 cells	BLISS-LbCpf1 DNMT1 target 4 bioreplicate 2, technical replicate 1	SE	NextSeq500	NA	NA	NA	NA
L136	HEK293 cells	BLISS-LbCpf1 DNMT1 target 4 bioreplicate 2, technical replicate 2	SE	NextSeq500	NA	NA	NA	NA
L137	HEK293 cells	BLISS-SpCas9 DNMT1 target 4 bioreplicate 2, technical replicate 1	SE	NextSeq500	NA	NA	NA	NA
L138	HEK293 cells	BLISS-SpCas9 DNMT1 target 4 bioreplicate 2, technical replicate 2	SE	NextSeq500	NA	NA	NA	NA
L139	HEK293 cells	BLISS-AsCpf1 DNMT1 target 3 bioreplicate 2, technical replicate 1	SE	NextSeq500	NA	NA	NA	NA
L140	HEK293 cells	BLISS-AsCpf1 DNMT1 target 3 bioreplicate 2, technical replicate 2	SE	NextSeq500	NA	NA	NA	NA
L141	HEK293 cells	BLISS-LbCpf1 DNMT1 target 3 bioreplicate 2, technical replicate 1	SE	NextSeq500	NA	NA	NA	NA
L142	HEK293 cells	BLISS-LbCpf1 DNMT1 target 3 bioreplicate 2, technical replicate 2	SE	NextSeq500	NA	NA	NA	NA
L143	HEK293 cells	BLISS-pUC negative control bioreplicate 2, technical replicate 1	SE	NextSeq500	NA	NA	NA	NA
L144	HEK293 cells	BLISS-pUC negative control bioreplicate 2, technical replicate 2	SE	NextSeq500	NA	NA	NA	NA
L145	HEK293 cells	BLISS-AsCpf1 EMX1 target 2 bioreplicate 2, technical replicate 1	SE	NextSeq500	NA	NA	NA	NA
L146	HEK293 cells	BLISS-AsCpf1 EMX1 target 2 bioreplicate 2, technical replicate 2	SE	NextSeq500	NA	NA	NA	NA
L147	HEK293 cells	BLISS-LbCpf1 EMX1 target 2 bioreplicate 2, technical replicate 1	SE	NextSeq500	NA	NA	NA	NA
L148	HEK293 cells	BLISS-LbCpf1 EMX1 target 2 bioreplicate 2, technical replicate 2	SE	NextSeq500	NA	NA	NA	NA
L149	HEK293 cells	BLISS-AsCpf1 EMX1 target 4 bioreplicate 2, technical replicate 1	SE	NextSeq500	NA	NA	NA	NA
L150	HEK293 cells	BLISS-AsCpf1 EMX1 target 4 bioreplicate 2, technical replicate 2	SE	NextSeq500	NA	NA	NA	NA
L151	HEK293 cells	BLISS-LbCpf1 EMX1 target 4 bioreplicate 2, technical replicate 1	SE	NextSeq500	NA	NA	NA	NA
L152	HEK293 cells	BLISS-LbCpf1 EMX1 target 4 bioreplicate 2, technical replicate 2	SE	NextSeq500	NA	NA	NA	NA
L153	HEK293 cells	BLISS-SpCas9 EMX1 target 4 bioreplicate 2, technical replicate 1	SE	NextSeq500	NA	NA	NA	NA
L154	HEK293 cells	BLISS-SpCas9 EMX1 target 4 bioreplicate 2, technical replicate 2	SE	NextSeq500	NA	NA	NA	NA
L155	HEK293 cells	BLISS-eSpCas9 GRIN2b target 7 bioreplicate 2, technical replicate 1	SE	NextSeq500	NA	NA	NA	NA
L156	HEK293 cells	BLISS-eSpCas9 GRIN2b target 7 bioreplicate 2, technical replicate 2	SE	NextSeq500	NA	NA	NA	NA
L157	HEK293 cells	BLISS-eSpCas9 VEGFA target 8 bioreplicate 2, technical replicate 1	SE	NextSeq500	NA	NA	NA	NA
L158	HEK293 cells	BLISS-eSpCas9 VEGFA target 8 bioreplicate 2, technical replicate 2	SE	NextSeq500	NA	NA	NA	NA
L159	HEK293 cells	BLISS-AsCpf1 GRIN2b repetitive target, technical replicate 1	SE	NextSeq500	NA	NA	NA	NA
L160	HEK293 cells	BLISS-AsCpf1 GRIN2b repetitive target, technical replicate 2	SE	NextSeq500	NA	NA	NA	NA
L161	HEK293 cells	BLISS-AsCpf1 GRIN2b repetitive target, technical replicate 3	SE	NextSeq500	NA	NA	NA	NA
L162	HEK293 cells	BLISS-LbCpf1 GRIN2b repetitive target, technical replicate 1	SE	NextSeq500	NA	NA	NA	NA
L163	HEK293 cells	BLISS-LbCpf1 GRIN2b repetitive target, technical replicate 2	SE	NextSeq500	NA	NA	NA	NA
L164	HEK293 cells	BLISS-LbCpf1 GRIN2b repetitive target, technical replicate 3	SE	NextSeq500	NA	NA	NA	NA
L165	HEK293 cells	BLISS-AsCpf1 DNMT1 repetitive target, technical replicate 1	SE	NextSeq500	NA	NA	NA	NA
L166	HEK293 cells	BLISS-AsCpf1 DNMT1 repetitive target, technical replicate 2	SE	NextSeq500	NA	NA	NA	NA
L167	HEK293 cells	BLISS-AsCpf1 DNMT1 repetitive target, technical replicate 3	SE	NextSeq500	NA	NA	NA	NA
L168	HEK293 cells	BLISS-LbCpf1 DNMT1 repetitive target, technical replicate 1	SE	NextSeq500	NA	NA	NA	NA
L169	HEK293 cells	BLISS-LbCpf1 DNMT1 repetitive target, technical replicate 2	SE	NextSeq500	NA	NA	NA	NA
L170	HEK293 cells	BLISS-LbCpf1 DNMT1 repetitive target, technical replicate 3	SE	NextSeq500	NA	NA	NA	NA
L171	HEK293 cells	BLISS-pUC negative control for repetitive targets, technical replicate 1	SE	NextSeq500	NA	NA	NA	NA
L172	HEK293 cells	BLISS-pUC negative control for repetitive targets, technical replicate 2	SE	NextSeq500	NA	NA	NA	NA
L173	HEK293 cells	BLISS-pUC negative control for repetitive targets, technical replicate 3	SE	NextSeq500	NA	NA	NA	NA
L174	HEK293 cells	BLISS-pUC negative control for repetitive targets, technical replicate 4	SE	NextSeq500	NA	NA	NA	NA
L175	HEK293 cells	BLISS-pUC negative control for repetitive targets, technical replicate 5	SE	NextSeq500	NA	NA	NA	NA
L176	HEK293 cells	BLISS-pUC negative control for repetitive targets, technical replicate 6	SE	NextSeq500	NA	NA	NA	NA
