# Supplementary material for: BLISS is a versatile and quantitative method for genome-wide profiling of DNA double-strand breaks
Source: Nat Commun. 2017 May 12;8:15058. doi: 10.1038/ncomms15058 (PMC5437291; doi:10.1038/ncomms15058)
Supplement: Supplementary Data 3 — Excel table containing the list of top 10% fragile genes identified by BLISS in three biological replicates of mouse liver tissue sections. Fragile genes were defined either based on the 90th percentile of the number of sequenced DSB ends mapped ±1 kb around TSS or based on the 90th percentile of the number of sequenced DSB ends per kilobase mapped inside gene bodies. Shared genes represent fragile genes identified in all three replicates. [file ncomms15058-s4.xlsx]

## Sheet: Sheet1
Supplementary Data 3. List of top 10% fragile genes identified by BLISS in mouse liver tissue sections
TSS, fragility defined based on the number of DSB ends sequenced in ± 1kb around the TSS
Gene body, fragility defined based on the number of DSB ends sequenced in the gene body (from TSS to TES)
Genes in each list have been alphabetically sorted
L12, L13, L14 refer the corresponding libraries described in Supplementary Data 2
TSS				Gene body
L12	L13	L14	Shared	L12	L13	L14	Shared
NM_001001181	NM_001001181	NM_001001181	NM_001001181	NM_001001806	NM_001001183	NM_001001806	NM_001002012
NM_001001327	NM_001001327	NM_001001327	NM_001001327	NM_001001892	NM_001001493	NM_001001982	NM_001009927
NM_001001735	NM_001001932	NM_001001806	NM_001001932	NM_001002011	NM_001001566	NM_001002012	NM_001017426
NM_001001932	NM_001001981	NM_001001932	NM_001001981	NM_001002012	NM_001001892	NM_001004191	NM_001024699
NM_001001981	NM_001002004	NM_001001981	NM_001002012	NM_001002239	NM_001002012	NM_001005341	NM_001025365
NM_001002012	NM_001002008	NM_001002012	NM_001003910	NM_001002267	NM_001002239	NM_001005523	NM_001025387
NM_001002764	NM_001002012	NM_001003717	NM_001003939	NM_001002895	NM_001002267	NM_001005525	NM_001026212
NM_001003717	NM_001002764	NM_001003910	NM_001004185	NM_001003949	NM_001002895	NM_001005864	NM_001029855
NM_001003910	NM_001003910	NM_001003917	NM_001004436	NM_001004155	NM_001002897	NM_001005865	NM_001029938
NM_001003939	NM_001003939	NM_001003939	NM_001005424	NM_001004191	NM_001003917	NM_001007570	NM_001031808
NM_001004185	NM_001004180	NM_001004139	NM_001005916	NM_001005858	NM_001004140	NM_001007589	NM_001033040
NM_001004191	NM_001004185	NM_001004185	NM_001010825	NM_001005916	NM_001004147	NM_001008422	NM_001033140
NM_001004436	NM_001004364	NM_001004436	NM_001010833	NM_001007581	NM_001008502	NM_001008425	NM_001033166
NM_001005424	NM_001004436	NM_001005358	NM_001014973	NM_001008425	NM_001008700	NM_001009927	NM_001033225
NM_001005509	NM_001005358	NM_001005424	NM_001015507	NM_001009927	NM_001009927	NM_001011687	NM_001033352
NM_001005916	NM_001005424	NM_001005426	NM_001015876	NM_001012400	NM_001011687	NM_001012400	NM_001034881
NM_001009927	NM_001005509	NM_001005916	NM_001017985	NM_001013012	NM_001012638	NM_001013012	NM_001037170
NM_001010825	NM_001005605	NM_001008421	NM_001024205	NM_001013022	NM_001013381	NM_001013366	NM_001037762
NM_001010833	NM_001005847	NM_001008700	NM_001024606	NM_001013376	NM_001014390	NM_001013371	NM_001037957
NM_001010836	NM_001005916	NM_001009927	NM_001024716	NM_001013780	NM_001017426	NM_001017426	NM_001038664
NM_001012401	NM_001008502	NM_001010825	NM_001024952	NM_001017426	NM_001024619	NM_001017968	NM_001039078
NM_001013405	NM_001010825	NM_001010833	NM_001025296	NM_001018063	NM_001024699	NM_001024206	NM_001039175
NM_001013414	NM_001010833	NM_001010836	NM_001025566	NM_001024206	NM_001024851	NM_001024699	NM_001039511
NM_001013788	NM_001012401	NM_001014973	NM_001025599	NM_001024606	NM_001025250	NM_001025103	NM_001042485
NM_001014900	NM_001013414	NM_001015507	NM_001026212	NM_001024619	NM_001025257	NM_001025365	NM_001042591
NM_001014973	NM_001013788	NM_001015876	NM_001029889	NM_001024699	NM_001025365	NM_001025387	NM_001042592
NM_001015507	NM_001014973	NM_001017985	NM_001029936	NM_001025103	NM_001025387	NM_001025589	NM_001042660
NM_001015876	NM_001014974	NM_001024205	NM_001033174	NM_001025365	NM_001025608	NM_001025608	NM_001042727
NM_001017985	NM_001015507	NM_001024206	NM_001033238	NM_001025387	NM_001026212	NM_001025612	NM_001045807
NM_001024205	NM_001015876	NM_001024458	NM_001033264	NM_001026212	NM_001029855	NM_001026212	NM_001077184
NM_001024606	NM_001017985	NM_001024606	NM_001033441	NM_001029855	NM_001029929	NM_001029855	NM_001079695
NM_001024716	NM_001024205	NM_001024716	NM_001033463	NM_001029938	NM_001029938	NM_001029938	NM_001080742
NM_001024917	NM_001024206	NM_001024952	NM_001033606	NM_001031808	NM_001031667	NM_001031808	NM_001080964
NM_001024952	NM_001024458	NM_001025296	NM_001033759	NM_001033040	NM_001031808	NM_001033040	NM_001081005
NM_001025296	NM_001024606	NM_001025438	NM_001033966	NM_001033140	NM_001033040	NM_001033140	NM_001081040
NM_001025388	NM_001024716	NM_001025566	NM_001034881	NM_001033166	NM_001033140	NM_001033161	NM_001081041
NM_001025566	NM_001024917	NM_001025599	NM_001035226	NM_001033225	NM_001033161	NM_001033164	NM_001081108
NM_001025599	NM_001024952	NM_001025779	NM_001037326	NM_001033231	NM_001033164	NM_001033166	NM_001081196
NM_001025600	NM_001025296	NM_001026212	NM_001037725	NM_001033242	NM_001033166	NM_001033168	NM_001081679
NM_001026212	NM_001025388	NM_001029889	NM_001037754	NM_001033271	NM_001033168	NM_001033204	NM_001083923
NM_001029889	NM_001025391	NM_001029936	NM_001037755	NM_001033302	NM_001033196	NM_001033225	NM_001085449
NM_001029936	NM_001025438	NM_001033174	NM_001037756	NM_001033352	NM_001033225	NM_001033264	NM_001109746
NM_001029982	NM_001025566	NM_001033238	NM_001037957	NM_001033394	NM_001033264	NM_001033302	NM_001109975
NM_001029990	NM_001025599	NM_001033264	NM_001038642	NM_001033433	NM_001033277	NM_001033314	NM_001110009
NM_001033174	NM_001025600	NM_001033441	NM_001039090	NM_001033448	NM_001033315	NM_001033352	NM_001110101
NM_001033238	NM_001025779	NM_001033463	NM_001039129	NM_001033458	NM_001033352	NM_001033383	NM_001110148
NM_001033242	NM_001026212	NM_001033484	NM_001039175	NM_001033474	NM_001033433	NM_001033474	NM_001110271
NM_001033264	NM_001029844	NM_001033540	NM_001039179	NM_001033490	NM_001033466	NM_001033496	NM_001110272
NM_001033300	NM_001029889	NM_001033606	NM_001039180	NM_001033533	NM_001033490	NM_001033759	NM_001110351
NM_001033393	NM_001029936	NM_001033759	NM_001039214	NM_001033630	NM_001033765	NM_001033764	NM_001110791
NM_001033441	NM_001029938	NM_001033966	NM_001039474	NM_001033805	NM_001033805	NM_001033872	NM_001110832
NM_001033463	NM_001029993	NM_001034881	NM_001039511	NM_001034881	NM_001033865	NM_001034881	NM_001111063
NM_001033532	NM_001029994	NM_001034895	NM_001039520	NM_001037166	NM_001033872	NM_001037170	NM_001111116
NM_001033606	NM_001033174	NM_001035226	NM_001039546	NM_001037170	NM_001034881	NM_001037709	NM_001112664
NM_001033759	NM_001033238	NM_001037326	NM_001039578	NM_001037762	NM_001035123	NM_001037762	NM_001113408
NM_001033966	NM_001033264	NM_001037665	NM_001039644	NM_001037913	NM_001037166	NM_001037909	NM_001115087
NM_001034881	NM_001033270	NM_001037725	NM_001039657	NM_001037916	NM_001037170	NM_001037913	NM_001122895
NM_001035226	NM_001033298	NM_001037746	NM_001039658	NM_001037957	NM_001037762	NM_001037918	NM_001127324
NM_001035228	NM_001033375	NM_001037754	NM_001039669	NM_001038492	NM_001037957	NM_001037957	NM_001130443
NM_001037134	NM_001033393	NM_001037755	NM_001039710	NM_001038664	NM_001038608	NM_001038642	NM_001130450
NM_001037326	NM_001033441	NM_001037756	NM_001040395	NM_001039078	NM_001038664	NM_001038664	NM_001130485
NM_001037725	NM_001033463	NM_001037757	NM_001040399	NM_001039129	NM_001039078	NM_001039045	NM_001131054
NM_001037754	NM_001033466	NM_001037878	NM_001042407	NM_001039147	NM_001039147	NM_001039078	NM_001135611
NM_001037755	NM_001033532	NM_001037913	NM_001042421	NM_001039175	NM_001039175	NM_001039115	NM_001136270
NM_001037756	NM_001033536	NM_001037957	NM_001042499	NM_001039223	NM_001039244	NM_001039175	NM_001136471
NM_001037878	NM_001033606	NM_001038625	NM_001042652	NM_001039511	NM_001039394	NM_001039220	NM_001142727
NM_001037940	NM_001033759	NM_001038642	NM_001045523	NM_001039514	NM_001039511	NM_001039223	NM_001145959
NM_001037941	NM_001033962	NM_001039039	NM_001048143	NM_001039532	NM_001039532	NM_001039244	NM_001146027
NM_001037957	NM_001033966	NM_001039078	NM_001048146	NM_001040187	NM_001039878	NM_001039368	NM_001146710
NM_001038230	NM_001034881	NM_001039088	NM_001077363	NM_001042407	NM_001040684	NM_001039394	NM_001146711
NM_001038608	NM_001034909	NM_001039090	NM_001079695	NM_001042485	NM_001042408	NM_001039511	NM_001159483
NM_001038625	NM_001035226	NM_001039129	NM_001080127	NM_001042591	NM_001042485	NM_001039519	NM_001159505
NM_001038642	NM_001035228	NM_001039175	NM_001080128	NM_001042592	NM_001042564	NM_001039720	NM_001159616
NM_001039090	NM_001037134	NM_001039179	NM_001080386	NM_001042655	NM_001042591	NM_001040130	NM_001159617
NM_001039129	NM_001037326	NM_001039180	NM_001080557	NM_001042660	NM_001042592	NM_001042484	NM_001159906
NM_001039175	NM_001037665	NM_001039214	NM_001080932	NM_001042727	NM_001042634	NM_001042485	NM_001160366
NM_001039179	NM_001037725	NM_001039351	NM_001080968	NM_001044383	NM_001042655	NM_001042564	NM_001161419
NM_001039180	NM_001037736	NM_001039474	NM_001081014	NM_001045483	NM_001042659	NM_001042591	NM_001161737
NM_001039189	NM_001037754	NM_001039488	NM_001081132	NM_001045807	NM_001042660	NM_001042592	NM_001161848
NM_001039214	NM_001037755	NM_001039511	NM_001081168	NM_001047435	NM_001042727	NM_001042613	NM_001161850
NM_001039474	NM_001037756	NM_001039520	NM_001081195	NM_001048057	NM_001044744	NM_001042634	NM_001162493
NM_001039488	NM_001037913	NM_001039546	NM_001081196	NM_001048058	NM_001045807	NM_001042660	NM_001162926
NM_001039511	NM_001037957	NM_001039556	NM_001081214	NM_001048061	NM_001047435	NM_001042727	NM_001163166
NM_001039520	NM_001038230	NM_001039578	NM_001081225	NM_001077184	NM_001048179	NM_001044744	NM_001163473
NM_001039546	NM_001038635	NM_001039644	NM_001081236	NM_001077363	NM_001077184	NM_001045483	NM_001163689
NM_001039578	NM_001038642	NM_001039657	NM_001081265	NM_001077636	NM_001077189	NM_001045807	NM_001164074
NM_001039644	NM_001039078	NM_001039658	NM_001081267	NM_001077709	NM_001077510	NM_001048061	NM_001164075
NM_001039657	NM_001039088	NM_001039669	NM_001081396	NM_001078167	NM_001077636	NM_001077184	NM_001164077
NM_001039658	NM_001039090	NM_001039710	NM_001081400	NM_001079695	NM_001079695	NM_001077189	NM_001164205
NM_001039669	NM_001039129	NM_001040395	NM_001081423	NM_001079905	NM_001080127	NM_001077348	NM_001164622
NM_001039710	NM_001039158	NM_001040399	NM_001083319	NM_001080742	NM_001080128	NM_001077363	NM_001164735
NM_001040106	NM_001039159	NM_001040435	NM_001083906	NM_001080935	NM_001080742	NM_001077496	NM_001166360
NM_001040395	NM_001039175	NM_001042407	NM_001083927	NM_001080964	NM_001080964	NM_001077510	NM_001166370
NM_001040399	NM_001039179	NM_001042421	NM_001085410	NM_001081000	NM_001080969	NM_001078167	NM_001166432
NM_001040435	NM_001039180	NM_001042499	NM_001085492	NM_001081005	NM_001081000	NM_001079695	NM_001166474
NM_001042407	NM_001039214	NM_001042652	NM_001097644	NM_001081040	NM_001081005	NM_001080134	NM_001166595
NM_001042408	NM_001039474	NM_001042708	NM_001100449	NM_001081041	NM_001081040	NM_001080387	NM_001167799
NM_001042421	NM_001039511	NM_001045486	NM_001100451	NM_001081065	NM_001081041	NM_001080742	NM_001167908
NM_001042499	NM_001039520	NM_001045523	NM_001101598	NM_001081108	NM_001081108	NM_001080798	NM_001168469
NM_001042593	NM_001039546	NM_001045863	NM_001102471	NM_001081196	NM_001081196	NM_001080819	NM_001168562
NM_001042652	NM_001039556	NM_001048143	NM_001102611	NM_001081226	NM_001081323	NM_001080935	NM_001169114
NM_001044389	NM_001039578	NM_001048146	NM_001102670	NM_001081266	NM_001081415	NM_001080940	NM_001171034
NM_001045523	NM_001039644	NM_001076554	NM_001110100	NM_001081415	NM_001081459	NM_001080964	NM_001171035
NM_001045529	NM_001039657	NM_001077363	NM_001110131	NM_001081454	NM_001081679	NM_001081005	NM_001171036
NM_001045863	NM_001039658	NM_001079695	NM_001110132	NM_001081679	NM_001082974	NM_001081040	NM_001171893
NM_001048143	NM_001039669	NM_001080127	NM_001110159	NM_001082532	NM_001083808	NM_001081041	NM_001172561
NM_001048146	NM_001039710	NM_001080128	NM_001110212	NM_001082974	NM_001083923	NM_001081108	NM_007393
NM_001077363	NM_001039723	NM_001080386	NM_001110242	NM_001083880	NM_001085449	NM_001081196	NM_007412
NM_001079695	NM_001040112	NM_001080557	NM_001110275	NM_001083882	NM_001085508	NM_001081210	NM_007438
NM_001080127	NM_001040395	NM_001080932	NM_001110276	NM_001083923	NM_001100608	NM_001081266	NM_007469
NM_001080128	NM_001040399	NM_001080968	NM_001110351	NM_001085449	NM_001101502	NM_001081679	NM_007483
NM_001080386	NM_001040684	NM_001081005	NM_001110791	NM_001085498	NM_001101644	NM_001082548	NM_007507
NM_001080387	NM_001042407	NM_001081012	NM_001111028	NM_001098203	NM_001109746	NM_001083808	NM_007522
NM_001080557	NM_001042421	NM_001081014	NM_001111080	NM_001100606	NM_001109752	NM_001083880	NM_007527
NM_001080706	NM_001042499	NM_001081020	NM_001112703	NM_001101502	NM_001109910	NM_001083882	NM_007569
NM_001080929	NM_001042593	NM_001081065	NM_001112711	NM_001101644	NM_001109975	NM_001083887	NM_007570
NM_001080932	NM_001042652	NM_001081066	NM_001113211	NM_001105157	NM_001110009	NM_001083923	NM_007591
NM_001080968	NM_001042708	NM_001081101	NM_001113213	NM_001109746	NM_001110101	NM_001085449	NM_007615
NM_001081000	NM_001044389	NM_001081108	NM_001113214	NM_001109914	NM_001110148	NM_001085453	NM_007678
NM_001081014	NM_001045486	NM_001081132	NM_001113413	NM_001109975	NM_001110150	NM_001085500	NM_007687
NM_001081022	NM_001045523	NM_001081152	NM_001114085	NM_001110009	NM_001110252	NM_001098789	NM_007692
NM_001081041	NM_001045529	NM_001081168	NM_001114879	NM_001110101	NM_001110271	NM_001099674	NM_007707
NM_001081057	NM_001045559	NM_001081183	NM_001115085	NM_001110148	NM_001110272	NM_001099917	NM_007713
NM_001081062	NM_001047435	NM_001081195	NM_001115150	NM_001110150	NM_001110351	NM_001100606	NM_007750
NM_001081065	NM_001048143	NM_001081196	NM_001115151	NM_001110271	NM_001110791	NM_001101605	NM_007836
NM_001081100	NM_001048146	NM_001081214	NM_001115153	NM_001110272	NM_001110832	NM_001102404	NM_008020
NM_001081102	NM_001048192	NM_001081217	NM_001122675	NM_001110307	NM_001111062	NM_001109746	NM_008036
NM_001081109	NM_001076554	NM_001081225	NM_001122676	NM_001110351	NM_001111063	NM_001109914	NM_008131
NM_001081132	NM_001077184	NM_001081236	NM_001122765	NM_001110791	NM_001111100	NM_001109972	NM_008140
NM_001081152	NM_001077363	NM_001081265	NM_001122766	NM_001110832	NM_001111111	NM_001109975	NM_008162
NM_001081163	NM_001077707	NM_001081267	NM_001122768	NM_001111063	NM_001111116	NM_001109993	NM_008175
NM_001081164	NM_001079695	NM_001081309	NM_001122780	NM_001111116	NM_001111288	NM_001110009	NM_008187
NM_001081168	NM_001080127	NM_001081371	NM_001122896	NM_001111288	NM_001112664	NM_001110101	NM_008197
NM_001081170	NM_001080128	NM_001081396	NM_001122978	NM_001112664	NM_001113408	NM_001110148	NM_008231
NM_001081195	NM_001080386	NM_001081400	NM_001127324	NM_001112701	NM_001115087	NM_001110160	NM_008235
NM_001081196	NM_001080387	NM_001081423	NM_001130149	NM_001112735	NM_001122895	NM_001110242	NM_008245
NM_001081214	NM_001080557	NM_001081655	NM_001134717	NM_001113199	NM_001123037	NM_001110271	NM_008284
NM_001081225	NM_001080706	NM_001083319	NM_001135001	NM_001113408	NM_001123038	NM_001110272	NM_008302
NM_001081236	NM_001080754	NM_001083328	NM_001136222	NM_001113548	NM_001126047	NM_001110329	NM_008303
NM_001081264	NM_001080769	NM_001083329	NM_001139512	NM_001114087	NM_001127324	NM_001110351	NM_008317
NM_001081265	NM_001080932	NM_001083887	NM_001142322	NM_001114541	NM_001130443	NM_001110498	NM_008321
NM_001081267	NM_001080968	NM_001083906	NM_001143689	NM_001115087	NM_001130450	NM_001110517	NM_008416
NM_001081315	NM_001080974	NM_001083927	NM_001145552	NM_001122895	NM_001130452	NM_001110791	NM_008506
NM_001081317	NM_001081005	NM_001085410	NM_001145804	NM_001126047	NM_001130456	NM_001110832	NM_008525
NM_001081340	NM_001081014	NM_001085440	NM_001145827	NM_001127324	NM_001130484	NM_001110855	NM_008545
NM_001081350	NM_001081022	NM_001085492	NM_001145919	NM_001130187	NM_001130485	NM_001111050	NM_008562
NM_001081396	NM_001081041	NM_001085508	NM_001145968	NM_001130443	NM_001131054	NM_001111060	NM_008568
NM_001081400	NM_001081062	NM_001097644	NM_001146687	NM_001130450	NM_001135567	NM_001111062	NM_008640
NM_001081409	NM_001081066	NM_001098227	NM_001159288	NM_001130452	NM_001135568	NM_001111063	NM_008654
NM_001081413	NM_001081071	NM_001100449	NM_001159496	NM_001130484	NM_001135569	NM_001111100	NM_008668
NM_001081423	NM_001081100	NM_001100451	NM_001159593	NM_001130485	NM_001135611	NM_001111116	NM_008688
NM_001081750	NM_001081103	NM_001101598	NM_001159626	NM_001131054	NM_001136270	NM_001112664	NM_008772
NM_001083319	NM_001081108	NM_001102444	NM_001159637	NM_001135567	NM_001136471	NM_001113408	NM_008894
NM_001083906	NM_001081109	NM_001102471	NM_001159718	NM_001135568	NM_001139519	NM_001113553	NM_008972
NM_001083927	NM_001081132	NM_001102563	NM_001159719	NM_001135569	NM_001142727	NM_001114541	NM_008989
NM_001083937	NM_001081158	NM_001102611	NM_001161737	NM_001135611	NM_001145100	NM_001115085	NM_009000
NM_001085410	NM_001081163	NM_001102670	NM_001162905	NM_001136117	NM_001145801	NM_001115087	NM_009001
NM_001085492	NM_001081168	NM_001104557	NM_001162908	NM_001136270	NM_001145955	NM_001122895	NM_009010
NM_001097644	NM_001081170	NM_001109626	NM_001162917	NM_001136471	NM_001145956	NM_001127324	NM_009024
NM_001099785	NM_001081183	NM_001110100	NM_001162939	NM_001139504	NM_001145959	NM_001130443	NM_009085
NM_001100449	NM_001081195	NM_001110131	NM_001162946	NM_001142727	NM_001146025	NM_001130450	NM_009093
NM_001100451	NM_001081196	NM_001110132	NM_001163018	NM_001142938	NM_001146026	NM_001130456	NM_009131
NM_001101598	NM_001081214	NM_001110148	NM_001163170	NM_001145877	NM_001146027	NM_001130485	NM_009159
NM_001102471	NM_001081217	NM_001110159	NM_001163300	NM_001145900	NM_001146161	NM_001131054	NM_009213
NM_001102611	NM_001081223	NM_001110160	NM_001163356	NM_001145959	NM_001146704	NM_001134692	NM_009366
NM_001102670	NM_001081225	NM_001110195	NM_001163379	NM_001145968	NM_001146710	NM_001135611	NM_009372
NM_001110100	NM_001081236	NM_001110212	NM_001163434	NM_001146025	NM_001146711	NM_001136270	NM_009419
NM_001110131	NM_001081264	NM_001110214	NM_001163505	NM_001146026	NM_001159384	NM_001136471	NM_009429
NM_001110132	NM_001081265	NM_001110242	NM_001163571	NM_001146027	NM_001159385	NM_001141971	NM_009433
NM_001110159	NM_001081267	NM_001110275	NM_001163572	NM_001146704	NM_001159396	NM_001142727	NM_009438
NM_001110212	NM_001081315	NM_001110276	NM_001163672	NM_001146710	NM_001159482	NM_001142937	NM_009448
NM_001110242	NM_001081317	NM_001110351	NM_001163750	NM_001146711	NM_001159483	NM_001145360	NM_009478
NM_001110275	NM_001081347	NM_001110791	NM_001163751	NM_001159392	NM_001159505	NM_001145877	NM_009672
NM_001110276	NM_001081350	NM_001111028	NM_001163761	NM_001159483	NM_001159593	NM_001145959	NM_009696
NM_001110351	NM_001081371	NM_001111080	NM_001163791	NM_001159487	NM_001159616	NM_001146023	NM_009713
NM_001110791	NM_001081396	NM_001112703	NM_001163818	NM_001159505	NM_001159617	NM_001146027	NM_009716
NM_001111028	NM_001081400	NM_001112711	NM_001164205	NM_001159616	NM_001159618	NM_001146180	NM_009743
NM_001111080	NM_001081409	NM_001112729	NM_001164231	NM_001159617	NM_001159906	NM_001146275	NM_009745
NM_001111311	NM_001081415	NM_001113211	NM_001164237	NM_001159618	NM_001160356	NM_001146708	NM_009761
NM_001112703	NM_001081423	NM_001113213	NM_001164608	NM_001159619	NM_001160366	NM_001146710	NM_009787
NM_001112705	NM_001081655	NM_001113214	NM_001164709	NM_001159906	NM_001160411	NM_001146711	NM_009800
NM_001112711	NM_001081750	NM_001113331	NM_001165948	NM_001160366	NM_001160712	NM_001159394	NM_009831
NM_001113211	NM_001082532	NM_001113412	NM_001166024	NM_001161419	NM_001160713	NM_001159483	NM_009883
NM_001113213	NM_001083319	NM_001113413	NM_001166506	NM_001161737	NM_001161419	NM_001159505	NM_009884
NM_001113214	NM_001083328	NM_001113423	NM_001166507	NM_001161746	NM_001161731	NM_001159559	NM_009895
NM_001113413	NM_001083329	NM_001114085	NM_001166643	NM_001161824	NM_001161737	NM_001159616	NM_009940
NM_001113418	NM_001083334	NM_001114361	NM_001166685	NM_001161848	NM_001161848	NM_001159617	NM_009945
NM_001113470	NM_001083887	NM_001114386	NM_001167763	NM_001161850	NM_001161850	NM_001159683	NM_010027
NM_001114085	NM_001083906	NM_001114879	NM_001167799	NM_001162493	NM_001161852	NM_001159906	NM_010107
NM_001114663	NM_001083927	NM_001115085	NM_001167944	NM_001162903	NM_001162415	NM_001160356	NM_010175
NM_001114879	NM_001085410	NM_001115150	NM_001168304	NM_001162926	NM_001162493	NM_001160360	NM_010219
NM_001115085	NM_001085440	NM_001115151	NM_001168491	NM_001163098	NM_001162863	NM_001160366	NM_010223
NM_001115150	NM_001085492	NM_001115153	NM_001168492	NM_001163165	NM_001162909	NM_001160379	NM_010238
NM_001115151	NM_001085508	NM_001122675	NM_001168506	NM_001163166	NM_001162926	NM_001161419	NM_010239
NM_001115153	NM_001093766	NM_001122676	NM_001168562	NM_001163276	NM_001163019	NM_001161731	NM_010241
NM_001122675	NM_001097644	NM_001122765	NM_001170341	NM_001163346	NM_001163102	NM_001161737	NM_010324
NM_001122676	NM_001099785	NM_001122766	NM_001170848	NM_001163379	NM_001163165	NM_001161848	NM_010358
NM_001122765	NM_001100449	NM_001122768	NM_001170849	NM_001163427	NM_001163166	NM_001161850	NM_010385
NM_001122766	NM_001100451	NM_001122780	NM_001171024	NM_001163473	NM_001163233	NM_001162493	NM_010398
NM_001122768	NM_001101502	NM_001122896	NM_001171034	NM_001163478	NM_001163243	NM_001162863	NM_010436
NM_001122780	NM_001101598	NM_001122978	NM_001171035	NM_001163505	NM_001163284	NM_001162903	NM_010439
NM_001122843	NM_001102444	NM_001123386	NM_001171036	NM_001163571	NM_001163427	NM_001162926	NM_010499
NM_001122889	NM_001102471	NM_001127324	NM_007399	NM_001163689	NM_001163473	NM_001163102	NM_010501
NM_001122892	NM_001102611	NM_001130149	NM_007477	NM_001163706	NM_001163495	NM_001163166	NM_010517
NM_001122893	NM_001102670	NM_001130164	NM_007479	NM_001163707	NM_001163527	NM_001163233	NM_010591
NM_001122896	NM_001103181	NM_001130171	NM_007489	NM_001163728	NM_001163614	NM_001163243	NM_010592
NM_001122978	NM_001104557	NM_001130479	NM_007522	NM_001163729	NM_001163689	NM_001163266	NM_010660
NM_001123386	NM_001110015	NM_001134465	NM_007566	NM_001163750	NM_001163709	NM_001163284	NM_010719
NM_001127324	NM_001110100	NM_001134717	NM_007569	NM_001163751	NM_001163750	NM_001163434	NM_010756
NM_001127367	NM_001110131	NM_001135001	NM_007594	NM_001163770	NM_001163751	NM_001163445	NM_010772
NM_001128151	NM_001110132	NM_001136222	NM_007610	NM_001163774	NM_001163769	NM_001163464	NM_010811
NM_001130149	NM_001110148	NM_001139512	NM_007624	NM_001163775	NM_001163770	NM_001163470	NM_010813
NM_001130185	NM_001110159	NM_001141975	NM_007635	NM_001163791	NM_001163797	NM_001163473	NM_010828
NM_001130186	NM_001110208	NM_001141978	NM_007638	NM_001164040	NM_001164044	NM_001163478	NM_010880
NM_001134717	NM_001110212	NM_001142322	NM_007658	NM_001164044	NM_001164045	NM_001163689	NM_010907
NM_001135001	NM_001110242	NM_001143689	NM_007681	NM_001164045	NM_001164074	NM_001163706	NM_010908
NM_001136222	NM_001110275	NM_001145552	NM_007684	NM_001164074	NM_001164075	NM_001163707	NM_010914
NM_001139512	NM_001110276	NM_001145804	NM_007705	NM_001164075	NM_001164077	NM_001163709	NM_011018
NM_001141950	NM_001110351	NM_001145827	NM_007764	NM_001164077	NM_001164172	NM_001163728	NM_011045
NM_001142322	NM_001110791	NM_001145919	NM_007790	NM_001164172	NM_001164184	NM_001163775	NM_011072
NM_001143689	NM_001111028	NM_001145968	NM_007829	NM_001164205	NM_001164185	NM_001163791	NM_011221
NM_001145209	NM_001111080	NM_001146687	NM_007832	NM_001164216	NM_001164205	NM_001164074	NM_011354
NM_001145552	NM_001112703	NM_001159288	NM_007837	NM_001164482	NM_001164292	NM_001164075	NM_011358
NM_001145804	NM_001112705	NM_001159496	NM_007838	NM_001164598	NM_001164293	NM_001164077	NM_011368
NM_001145826	NM_001112711	NM_001159593	NM_007890	NM_001164608	NM_001164295	NM_001164205	NM_011438
NM_001145827	NM_001112729	NM_001159626	NM_007896	NM_001164622	NM_001164357	NM_001164209	NM_011498
NM_001145896	NM_001113188	NM_001159637	NM_007913	NM_001164625	NM_001164358	NM_001164216	NM_011508
NM_001145902	NM_001113189	NM_001159718	NM_007924	NM_001164708	NM_001164598	NM_001164217	NM_011512
NM_001145919	NM_001113198	NM_001159719	NM_007948	NM_001164735	NM_001164622	NM_001164357	NM_011609
NM_001145968	NM_001113211	NM_001159906	NM_007952	NM_001164813	NM_001164624	NM_001164423	NM_011677
NM_001146010	NM_001113213	NM_001161737	NM_007981	NM_001165892	NM_001164735	NM_001164572	NM_011680
NM_001146024	NM_001113214	NM_001161782	NM_008014	NM_001166024	NM_001166360	NM_001164608	NM_011707
NM_001146687	NM_001113413	NM_001161854	NM_008037	NM_001166360	NM_001166370	NM_001164621	NM_011740
NM_001159288	NM_001113418	NM_001162870	NM_008055	NM_001166370	NM_001166402	NM_001164622	NM_011750
NM_001159396	NM_001113470	NM_001162905	NM_008057	NM_001166394	NM_001166432	NM_001164625	NM_011756
NM_001159496	NM_001114085	NM_001162908	NM_008065	NM_001166410	NM_001166474	NM_001164671	NM_011777
NM_001159593	NM_001114386	NM_001162917	NM_008112	NM_001166432	NM_001166477	NM_001164672	NM_011817
NM_001159626	NM_001114879	NM_001162939	NM_008162	NM_001166474	NM_001166482	NM_001164735	NM_011865
NM_001159637	NM_001115085	NM_001162946	NM_008231	NM_001166552	NM_001166595	NM_001164813	NM_011873
NM_001159718	NM_001115130	NM_001162956	NM_008233	NM_001166595	NM_001166622	NM_001165892	NM_011900
NM_001159719	NM_001115150	NM_001162989	NM_008235	NM_001167799	NM_001167799	NM_001166024	NM_011919
NM_001159866	NM_001115151	NM_001163018	NM_008244	NM_001167908	NM_001167908	NM_001166360	NM_011956
NM_001161737	NM_001115153	NM_001163170	NM_008245	NM_001168230	NM_001168333	NM_001166370	NM_011977
NM_001161854	NM_001122675	NM_001163300	NM_008247	NM_001168469	NM_001168469	NM_001166432	NM_012021
NM_001162905	NM_001122676	NM_001163356	NM_008252	NM_001168471	NM_001168471	NM_001166474	NM_012058
NM_001162908	NM_001122765	NM_001163379	NM_008297	NM_001168506	NM_001168489	NM_001166552	NM_013493
NM_001162917	NM_001122766	NM_001163401	NM_008303	NM_001168540	NM_001168490	NM_001166553	NM_013543
NM_001162939	NM_001122768	NM_001163434	NM_008422	NM_001168541	NM_001168540	NM_001166595	NM_013550
NM_001162946	NM_001122780	NM_001163445	NM_008587	NM_001168562	NM_001168541	NM_001167799	NM_013551
NM_001162989	NM_001122843	NM_001163498	NM_008628	NM_001168655	NM_001168562	NM_001167908	NM_013602
NM_001163018	NM_001122889	NM_001163505	NM_008633	NM_001169114	NM_001168655	NM_001168469	NM_013640
NM_001163170	NM_001122896	NM_001163514	NM_008640	NM_001170341	NM_001168656	NM_001168525	NM_013677
NM_001163300	NM_001122978	NM_001163515	NM_008655	NM_001171034	NM_001169114	NM_001168562	NM_013692
NM_001163356	NM_001123037	NM_001163571	NM_008676	NM_001171035	NM_001170341	NM_001169114	NM_013859
NM_001163379	NM_001123038	NM_001163572	NM_008707	NM_001171036	NM_001170848	NM_001170911	NM_013864
NM_001163401	NM_001127324	NM_001163672	NM_008708	NM_001171893	NM_001170849	NM_001171034	NM_013895
NM_001163434	NM_001130149	NM_001163689	NM_008753	NM_001172561	NM_001171034	NM_001171035	NM_013897
NM_001163473	NM_001130164	NM_001163728	NM_008794	NM_007393	NM_001171035	NM_001171036	NM_013926
NM_001163505	NM_001130171	NM_001163750	NM_008842	NM_007412	NM_001171036	NM_001171893	NM_015740
NM_001163571	NM_001130186	NM_001163751	NM_008854	NM_007420	NM_001171893	NM_001172146	NM_015782
NM_001163572	NM_001130479	NM_001163761	NM_008891	NM_007438	NM_001172146	NM_001172561	NM_015783
NM_001163672	NM_001130515	NM_001163791	NM_008903	NM_007468	NM_001172561	NM_007393	NM_015786
NM_001163750	NM_001134465	NM_001163818	NM_008907	NM_007469	NM_001173505	NM_007412	NM_015787
NM_001163751	NM_001134717	NM_001163919	NM_008910	NM_007475	NM_007393	NM_007414	NM_015807
NM_001163761	NM_001135001	NM_001164205	NM_008925	NM_007480	NM_007412	NM_007438	NM_015816
NM_001163770	NM_001135192	NM_001164222	NM_008928	NM_007481	NM_007414	NM_007440	NM_016658
NM_001163791	NM_001136222	NM_001164231	NM_008929	NM_007483	NM_007420	NM_007447	NM_016665
NM_001163818	NM_001139512	NM_001164237	NM_008948	NM_007487	NM_007438	NM_007455	NM_016690
NM_001164100	NM_001141950	NM_001164258	NM_008956	NM_007507	NM_007468	NM_007469	NM_016756
NM_001164172	NM_001141975	NM_001164370	NM_008972	NM_007512	NM_007469	NM_007476	NM_016757
NM_001164205	NM_001141978	NM_001164581	NM_008974	NM_007517	NM_007475	NM_007477	NM_016778
NM_001164231	NM_001142322	NM_001164608	NM_008990	NM_007522	NM_007480	NM_007483	NM_016794
NM_001164237	NM_001142920	NM_001164709	NM_008996	NM_007527	NM_007481	NM_007487	NM_016805
NM_001164258	NM_001142923	NM_001165948	NM_009001	NM_007564	NM_007483	NM_007507	NM_016860
NM_001164259	NM_001143689	NM_001165980	NM_009011	NM_007569	NM_007484	NM_007512	NM_016872
NM_001164421	NM_001145209	NM_001166024	NM_009055	NM_007570	NM_007498	NM_007522	NM_016957
NM_001164423	NM_001145552	NM_001166427	NM_009087	NM_007573	NM_007503	NM_007527	NM_016969
NM_001164581	NM_001145804	NM_001166506	NM_009101	NM_007591	NM_007507	NM_007528	NM_016974
NM_001164608	NM_001145826	NM_001166507	NM_009145	NM_007615	NM_007522	NM_007537	NM_018742
NM_001164621	NM_001145827	NM_001166643	NM_009159	NM_007625	NM_007527	NM_007553	NM_018805
NM_001164622	NM_001145880	NM_001166685	NM_009185	NM_007631	NM_007528	NM_007569	NM_018820
NM_001164709	NM_001145896	NM_001167763	NM_009222	NM_007632	NM_007564	NM_007570	NM_019422
NM_001164745	NM_001145919	NM_001167799	NM_009223	NM_007669	NM_007569	NM_007577	NM_019484
NM_001165948	NM_001145968	NM_001167944	NM_009250	NM_007678	NM_007570	NM_007589	NM_019561
NM_001166024	NM_001146010	NM_001168273	NM_009270	NM_007684	NM_007573	NM_007591	NM_019641
NM_001166064	NM_001146089	NM_001168304	NM_009272	NM_007687	NM_007591	NM_007604	NM_019704
NM_001166427	NM_001146217	NM_001168475	NM_009281	NM_007688	NM_007615	NM_007615	NM_019719
NM_001166506	NM_001146687	NM_001168476	NM_009294	NM_007692	NM_007621	NM_007620	NM_019722
NM_001166507	NM_001159288	NM_001168477	NM_009319	NM_007705	NM_007625	NM_007632	NM_019749
NM_001166549	NM_001159496	NM_001168491	NM_009352	NM_007706	NM_007630	NM_007652	NM_019750
NM_001166643	NM_001159525	NM_001168492	NM_009370	NM_007707	NM_007678	NM_007669	NM_019752
NM_001166685	NM_001159593	NM_001168506	NM_009409	NM_007713	NM_007684	NM_007678	NM_019764
NM_001167763	NM_001159603	NM_001168562	NM_009418	NM_007721	NM_007687	NM_007679	NM_019814
NM_001167776	NM_001159626	NM_001168577	NM_009419	NM_007748	NM_007688	NM_007687	NM_019823
NM_001167799	NM_001159637	NM_001170341	NM_009427	NM_007750	NM_007692	NM_007692	NM_019869
NM_001167944	NM_001159718	NM_001170848	NM_009429	NM_007795	NM_007706	NM_007703	NM_019873
NM_001168304	NM_001159719	NM_001170849	NM_009439	NM_007836	NM_007707	NM_007705	NM_019980
NM_001168491	NM_001160319	NM_001170858	NM_009496	NM_007838	NM_007713	NM_007707	NM_020011
NM_001168492	NM_001161737	NM_001170869	NM_009502	NM_007840	NM_007721	NM_007713	NM_020012
NM_001168506	NM_001161850	NM_001170911	NM_009516	NM_007853	NM_007747	NM_007714	NM_020255
NM_001168508	NM_001162903	NM_001170978	NM_009532	NM_007913	NM_007748	NM_007749	NM_020507
NM_001168514	NM_001162905	NM_001171000	NM_009537	NM_007923	NM_007750	NM_007750	NM_020581
NM_001168562	NM_001162908	NM_001171024	NM_009551	NM_007931	NM_007763	NM_007792	NM_021294
NM_001168622	NM_001162917	NM_001171034	NM_009557	NM_007948	NM_007768	NM_007793	NM_021366
NM_001168658	NM_001162939	NM_001171035	NM_009569	NM_007988	NM_007797	NM_007796	NM_021437
NM_001170341	NM_001162946	NM_001171036	NM_009672	NM_007990	NM_007829	NM_007798	NM_021565
NM_001170485	NM_001163018	NM_001172054	NM_009687	NM_008020	NM_007830	NM_007809	NM_022015
NM_001170486	NM_001163019	NM_001172065	NM_009716	NM_008036	NM_007836	NM_007829	NM_022324
NM_001170848	NM_001163170	NM_001172074	NM_009740	NM_008043	NM_007840	NM_007830	NM_022418
NM_001170849	NM_001163262	NM_007399	NM_009745	NM_008058	NM_007853	NM_007836	NM_022880
NM_001170978	NM_001163300	NM_007477	NM_009754	NM_008059	NM_007881	NM_007870	NM_022999
NM_001171024	NM_001163316	NM_007479	NM_009774	NM_008080	NM_007899	NM_007901	NM_023054
NM_001171034	NM_001163356	NM_007489	NM_009796	NM_008084	NM_007918	NM_007907	NM_023121
NM_001171035	NM_001163378	NM_007497	NM_009805	NM_008086	NM_007923	NM_007918	NM_023131
NM_001171036	NM_001163379	NM_007509	NM_009832	NM_008131	NM_007948	NM_007920	NM_023217
NM_001172054	NM_001163434	NM_007517	NM_009834	NM_008138	NM_007953	NM_008020	NM_023480
NM_001172205	NM_001163473	NM_007522	NM_009836	NM_008140	NM_007990	NM_008036	NM_023697
NM_001172206	NM_001163488	NM_007563	NM_009838	NM_008154	NM_007999	NM_008044	NM_023871
NM_007386	NM_001163505	NM_007566	NM_009859	NM_008160	NM_008020	NM_008055	NM_023892
NM_007396	NM_001163521	NM_007569	NM_009870	NM_008162	NM_008036	NM_008084	NM_023900
NM_007399	NM_001163552	NM_007594	NM_009895	NM_008175	NM_008043	NM_008097	NM_024166
NM_007410	NM_001163553	NM_007604	NM_010010	NM_008187	NM_008044	NM_008120	NM_024176
NM_007459	NM_001163571	NM_007610	NM_010022	NM_008197	NM_008048	NM_008131	NM_024179
NM_007475	NM_001163572	NM_007624	NM_010044	NM_008199	NM_008055	NM_008140	NM_024180
NM_007477	NM_001163617	NM_007635	NM_010049	NM_008202	NM_008063	NM_008143	NM_024198
NM_007479	NM_001163618	NM_007638	NM_010121	NM_008210	NM_008080	NM_008144	NM_024223
NM_007481	NM_001163672	NM_007658	NM_010137	NM_008211	NM_008097	NM_008160	NM_024413
NM_007489	NM_001163689	NM_007681	NM_010192	NM_008231	NM_008125	NM_008162	NM_024432
NM_007494	NM_001163747	NM_007684	NM_010234	NM_008235	NM_008131	NM_008175	NM_024460
NM_007497	NM_001163750	NM_007687	NM_010239	NM_008239	NM_008140	NM_008176	NM_025279
NM_007509	NM_001163751	NM_007705	NM_010244	NM_008245	NM_008162	NM_008180	NM_025301
NM_007517	NM_001163761	NM_007761	NM_010363	NM_008248	NM_008175	NM_008185	NM_025317
NM_007522	NM_001163780	NM_007764	NM_010380	NM_008251	NM_008176	NM_008187	NM_025318
NM_007566	NM_001163791	NM_007772	NM_010386	NM_008252	NM_008187	NM_008197	NM_025340
NM_007569	NM_001163818	NM_007790	NM_010418	NM_008259	NM_008197	NM_008231	NM_025352
NM_007594	NM_001163919	NM_007829	NM_010431	NM_008260	NM_008211	NM_008235	NM_025362
NM_007610	NM_001164100	NM_007832	NM_010436	NM_008265	NM_008231	NM_008245	NM_025363
NM_007624	NM_001164172	NM_007837	NM_010470	NM_008284	NM_008235	NM_008255	NM_025365
NM_007635	NM_001164205	NM_007838	NM_010511	NM_008302	NM_008239	NM_008259	NM_025369
NM_007638	NM_001164231	NM_007873	NM_010560	NM_008303	NM_008245	NM_008260	NM_025378
NM_007658	NM_001164237	NM_007875	NM_010630	NM_008307	NM_008246	NM_008268	NM_025395
NM_007678	NM_001164259	NM_007890	NM_010638	NM_008317	NM_008248	NM_008284	NM_025415
NM_007681	NM_001164597	NM_007896	NM_010749	NM_008321	NM_008250	NM_008298	NM_025498
NM_007684	NM_001164608	NM_007913	NM_010754	NM_008353	NM_008252	NM_008302	NM_025514
NM_007687	NM_001164621	NM_007918	NM_010813	NM_008382	NM_008258	NM_008303	NM_025525
NM_007690	NM_001164622	NM_007924	NM_010830	NM_008390	NM_008268	NM_008317	NM_025548
NM_007705	NM_001164709	NM_007948	NM_010892	NM_008416	NM_008281	NM_008321	NM_025549
NM_007747	NM_001164745	NM_007949	NM_010918	NM_008452	NM_008284	NM_008326	NM_025562
NM_007764	NM_001164885	NM_007952	NM_010946	NM_008495	NM_008302	NM_008330	NM_025577
NM_007790	NM_001165948	NM_007981	NM_010956	NM_008503	NM_008303	NM_008332	NM_025589
NM_007829	NM_001166024	NM_007983	NM_010957	NM_008506	NM_008307	NM_008382	NM_025592
NM_007832	NM_001166370	NM_008014	NM_011020	NM_008508	NM_008317	NM_008416	NM_025598
NM_007837	NM_001166477	NM_008037	NM_011112	NM_008525	NM_008320	NM_008453	NM_025605
NM_007838	NM_001166506	NM_008055	NM_011149	NM_008529	NM_008321	NM_008458	NM_025637
NM_007880	NM_001166507	NM_008057	NM_011151	NM_008535	NM_008330	NM_008506	NM_025653
NM_007890	NM_001166643	NM_008065	NM_011247	NM_008538	NM_008341	NM_008525	NM_025661
NM_007896	NM_001166685	NM_008112	NM_011264	NM_008545	NM_008353	NM_008536	NM_025708
NM_007913	NM_001167763	NM_008136	NM_011278	NM_008562	NM_008379	NM_008538	NM_025719
NM_007920	NM_001167799	NM_008146	NM_011284	NM_008568	NM_008385	NM_008545	NM_025802
NM_007923	NM_001167944	NM_008162	NM_011299	NM_008589	NM_008390	NM_008549	NM_025845
NM_007924	NM_001168304	NM_008175	NM_011354	NM_008630	NM_008391	NM_008555	NM_025870
NM_007930	NM_001168489	NM_008231	NM_011368	NM_008638	NM_008415	NM_008562	NM_025882
NM_007948	NM_001168490	NM_008233	NM_011378	NM_008640	NM_008416	NM_008568	NM_025886
NM_007952	NM_001168491	NM_008235	NM_011383	NM_008654	NM_008428	NM_008599	NM_025915
NM_007961	NM_001168492	NM_008244	NM_011416	NM_008655	NM_008439	NM_008640	NM_025933
NM_007981	NM_001168506	NM_008245	NM_011417	NM_008668	NM_008491	NM_008649	NM_025966
NM_007983	NM_001168562	NM_008247	NM_011492	NM_008688	NM_008506	NM_008654	NM_025983
NM_008014	NM_001168620	NM_008252	NM_011496	NM_008705	NM_008507	NM_008668	NM_025987
NM_008037	NM_001170341	NM_008297	NM_011498	NM_008753	NM_008525	NM_008681	NM_025988
NM_008055	NM_001170485	NM_008303	NM_011508	NM_008768	NM_008545	NM_008688	NM_026006
NM_008057	NM_001170486	NM_008320	NM_011622	NM_008772	NM_008562	NM_008705	NM_026068
NM_008060	NM_001170848	NM_008321	NM_011664	NM_008793	NM_008568	NM_008737	NM_026069
NM_008065	NM_001170849	NM_008422	NM_011677	NM_008841	NM_008589	NM_008772	NM_026124
NM_008112	NM_001170953	NM_008549	NM_011695	NM_008842	NM_008630	NM_008776	NM_026147
NM_008131	NM_001171000	NM_008566	NM_011714	NM_008894	NM_008640	NM_008788	NM_026185
NM_008133	NM_001171024	NM_008587	NM_011738	NM_008906	NM_008654	NM_008796	NM_026209
NM_008136	NM_001171034	NM_008623	NM_011750	NM_008907	NM_008668	NM_008799	NM_026212
NM_008162	NM_001171035	NM_008628	NM_011803	NM_008911	NM_008673	NM_008891	NM_026242
NM_008175	NM_001171036	NM_008633	NM_011808	NM_008945	NM_008688	NM_008894	NM_026268
NM_008188	NM_001172065	NM_008640	NM_011814	NM_008956	NM_008721	NM_008956	NM_026270
NM_008229	NM_001172074	NM_008655	NM_011863	NM_008972	NM_008753	NM_008972	NM_026306
NM_008231	NM_001172205	NM_008676	NM_011873	NM_008989	NM_008772	NM_008989	NM_026318
NM_008233	NM_001172206	NM_008702	NM_011883	NM_008997	NM_008776	NM_008990	NM_026331
NM_008235	NM_001172216	NM_008707	NM_011906	NM_009000	NM_008793	NM_009000	NM_026373
NM_008244	NM_007397	NM_008708	NM_011919	NM_009001	NM_008799	NM_009001	NM_026383
NM_008245	NM_007399	NM_008753	NM_011938	NM_009010	NM_008891	NM_009010	NM_026388
NM_008247	NM_007410	NM_008794	NM_011947	NM_009024	NM_008894	NM_009024	NM_026428
NM_008252	NM_007459	NM_008831	NM_011955	NM_009028	NM_008895	NM_009057	NM_026455
NM_008253	NM_007475	NM_008842	NM_011967	NM_009053	NM_008907	NM_009076	NM_026485
NM_008296	NM_007477	NM_008850	NM_011971	NM_009057	NM_008911	NM_009083	NM_026520
NM_008297	NM_007479	NM_008854	NM_012027	NM_009059	NM_008948	NM_009084	NM_026616
NM_008303	NM_007481	NM_008886	NM_012030	NM_009066	NM_008949	NM_009085	NM_026669
NM_008307	NM_007489	NM_008891	NM_012058	NM_009073	NM_008972	NM_009091	NM_026753
NM_008390	NM_007522	NM_008903	NM_013490	NM_009076	NM_008986	NM_009093	NM_026756
NM_008416	NM_007531	NM_008907	NM_013497	NM_009077	NM_008989	NM_009101	NM_026757
NM_008422	NM_007563	NM_008910	NM_013538	NM_009084	NM_008997	NM_009104	NM_026865
NM_008452	NM_007566	NM_008916	NM_013550	NM_009085	NM_009000	NM_009113	NM_026871
NM_008453	NM_007569	NM_008925	NM_013672	NM_009087	NM_009001	NM_009131	NM_026880
NM_008515	NM_007594	NM_008928	NM_013686	NM_009091	NM_009010	NM_009155	NM_026914
NM_008587	NM_007610	NM_008929	NM_013699	NM_009092	NM_009024	NM_009159	NM_026931
NM_008628	NM_007624	NM_008943	NM_013716	NM_009093	NM_009028	NM_009177	NM_026938
NM_008633	NM_007632	NM_008944	NM_013727	NM_009098	NM_009033	NM_009213	NM_026948
NM_008640	NM_007635	NM_008948	NM_013759	NM_009131	NM_009054	NM_009225	NM_026967
NM_008655	NM_007638	NM_008956	NM_013763	NM_009153	NM_009085	NM_009319	NM_026982
NM_008676	NM_007658	NM_008972	NM_013792	NM_009156	NM_009087	NM_009360	NM_026988
NM_008679	NM_007679	NM_008974	NM_013818	NM_009159	NM_009092	NM_009365	NM_027107
NM_008707	NM_007681	NM_008981	NM_013842	NM_009213	NM_009093	NM_009366	NM_027126
NM_008708	NM_007684	NM_008989	NM_013847	NM_009223	NM_009096	NM_009372	NM_027147
NM_008753	NM_007690	NM_008990	NM_013863	NM_009236	NM_009098	NM_009391	NM_027159
NM_008794	NM_007705	NM_008996	NM_013882	NM_009238	NM_009131	NM_009415	NM_027166
NM_008828	NM_007764	NM_009001	NM_013919	NM_009272	NM_009159	NM_009419	NM_027196
NM_008842	NM_007772	NM_009004	NM_015742	NM_009294	NM_009174	NM_009429	NM_027203
NM_008854	NM_007788	NM_009011	NM_015747	NM_009304	NM_009213	NM_009433	NM_027207
NM_008891	NM_007790	NM_009014	NM_015816	NM_009305	NM_009266	NM_009438	NM_027219
NM_008903	NM_007829	NM_009055	NM_016670	NM_009319	NM_009294	NM_009448	NM_027248
NM_008907	NM_007832	NM_009086	NM_016681	NM_009343	NM_009298	NM_009478	NM_027259
NM_008910	NM_007837	NM_009087	NM_016683	NM_009344	NM_009304	NM_009480	NM_027298
NM_008913	NM_007838	NM_009101	NM_016713	NM_009366	NM_009318	NM_009536	NM_027318
NM_008916	NM_007889	NM_009113	NM_016714	NM_009372	NM_009366	NM_009546	NM_027532
NM_008925	NM_007890	NM_009145	NM_016717	NM_009387	NM_009372	NM_009547	NM_027560
NM_008928	NM_007896	NM_009148	NM_016736	NM_009391	NM_009396	NM_009562	NM_027695
NM_008929	NM_007913	NM_009159	NM_016750	NM_009415	NM_009419	NM_009599	NM_027733
NM_008944	NM_007924	NM_009185	NM_016774	NM_009419	NM_009427	NM_009601	NM_027827
NM_008948	NM_007948	NM_009210	NM_016802	NM_009427	NM_009429	NM_009621	NM_027909
NM_008956	NM_007949	NM_009222	NM_016891	NM_009429	NM_009433	NM_009672	NM_027950
NM_008972	NM_007952	NM_009223	NM_016895	NM_009433	NM_009438	NM_009692	NM_028005
NM_008974	NM_007961	NM_009250	NM_016903	NM_009438	NM_009448	NM_009695	NM_028028
NM_008990	NM_007972	NM_009270	NM_016924	NM_009447	NM_009469	NM_009696	NM_028036
NM_008996	NM_007981	NM_009272	NM_016961	NM_009448	NM_009473	NM_009713	NM_028086
NM_009001	NM_007991	NM_009281	NM_016974	NM_009450	NM_009478	NM_009716	NM_028179
NM_009011	NM_008014	NM_009283	NM_017376	NM_009478	NM_009499	NM_009720	NM_028188
NM_009045	NM_008037	NM_009294	NM_017406	NM_009497	NM_009503	NM_009735	NM_028207
NM_009055	NM_008043	NM_009319	NM_017475	NM_009498	NM_009537	NM_009743	NM_028263
NM_009059	NM_008053	NM_009352	NM_017476	NM_009499	NM_009546	NM_009744	NM_028544
NM_009087	NM_008055	NM_009370	NM_017479	NM_009565	NM_009547	NM_009745	NM_028769
NM_009101	NM_008057	NM_009391	NM_018753	NM_009599	NM_009579	NM_009760	NM_028774
NM_009104	NM_008060	NM_009409	NM_018759	NM_009601	NM_009656	NM_009761	NM_028881
NM_009120	NM_008065	NM_009418	NM_018808	NM_009627	NM_009672	NM_009774	NM_028890
NM_009145	NM_008112	NM_009419	NM_018811	NM_009672	NM_009695	NM_009787	NM_029083
NM_009159	NM_008129	NM_009427	NM_018819	NM_009687	NM_009696	NM_009800	NM_029103
NM_009185	NM_008131	NM_009429	NM_018820	NM_009692	NM_009698	NM_009804	NM_029293
NM_009210	NM_008133	NM_009439	NM_018828	NM_009696	NM_009711	NM_009805	NM_029305
NM_009222	NM_008162	NM_009473	NM_018883	NM_009698	NM_009713	NM_009831	NM_029377
NM_009223	NM_008186	NM_009480	NM_019394	NM_009713	NM_009716	NM_009841	NM_029385
NM_009250	NM_008231	NM_009496	NM_019402	NM_009716	NM_009729	NM_009875	NM_029391
NM_009270	NM_008233	NM_009502	NM_019422	NM_009729	NM_009737	NM_009883	NM_029485
NM_009272	NM_008235	NM_009516	NM_019426	NM_009743	NM_009743	NM_009884	NM_029564
NM_009281	NM_008243	NM_009532	NM_019458	NM_009745	NM_009745	NM_009894	NM_029571
NM_009282	NM_008244	NM_009537	NM_019480	NM_009761	NM_009754	NM_009895	NM_029632
NM_009294	NM_008245	NM_009547	NM_019490	NM_009787	NM_009760	NM_009906	NM_029701
NM_009296	NM_008247	NM_009551	NM_019561	NM_009800	NM_009761	NM_009923	NM_029704
NM_009319	NM_008248	NM_009557	NM_019565	NM_009831	NM_009787	NM_009940	NM_029787
NM_009343	NM_008252	NM_009558	NM_019573	NM_009870	NM_009800	NM_009942	NM_029865
NM_009352	NM_008292	NM_009562	NM_019579	NM_009876	NM_009831	NM_009945	NM_029872
NM_009370	NM_008297	NM_009569	NM_019637	NM_009883	NM_009870	NM_009984	NM_030037
NM_009388	NM_008303	NM_009670	NM_019641	NM_009884	NM_009883	NM_010027	NM_030064
NM_009391	NM_008317	NM_009672	NM_019642	NM_009895	NM_009884	NM_010071	NM_030083
NM_009408	NM_008320	NM_009687	NM_019654	NM_009896	NM_009895	NM_010073	NM_030207
NM_009409	NM_008391	NM_009716	NM_019658	NM_009902	NM_009896	NM_010107	NM_030228
NM_009418	NM_008416	NM_009720	NM_019673	NM_009906	NM_009898	NM_010120	NM_030240
NM_009419	NM_008422	NM_009740	NM_019685	NM_009940	NM_009902	NM_010129	NM_030252
NM_009427	NM_008439	NM_009745	NM_019706	NM_009942	NM_009919	NM_010139	NM_030685
NM_009429	NM_008451	NM_009754	NM_019712	NM_009945	NM_009940	NM_010145	NM_030705
NM_009439	NM_008453	NM_009773	NM_019713	NM_009970	NM_009944	NM_010175	NM_031165
NM_009441	NM_008465	NM_009774	NM_019739	NM_009975	NM_009945	NM_010185	NM_031868
NM_009448	NM_008479	NM_009796	NM_019742	NM_010027	NM_009954	NM_010187	NM_032004
NM_009483	NM_008517	NM_009805	NM_019761	NM_010058	NM_009975	NM_010217	NM_032544
NM_009496	NM_008562	NM_009832	NM_019769	NM_010094	NM_010027	NM_010219	NM_033072
NM_009502	NM_008566	NM_009834	NM_019771	NM_010106	NM_010062	NM_010223	NM_033398
NM_009516	NM_008587	NM_009836	NM_019776	NM_010107	NM_010073	NM_010234	NM_033444
NM_009532	NM_008628	NM_009838	NM_019811	NM_010124	NM_010106	NM_010238	NM_033562
NM_009536	NM_008633	NM_009859	NM_019817	NM_010149	NM_010107	NM_010239	NM_053100
NM_009537	NM_008636	NM_009870	NM_019827	NM_010150	NM_010124	NM_010241	NM_053208
NM_009543	NM_008640	NM_009895	NM_019829	NM_010155	NM_010150	NM_010244	NM_080559
NM_009551	NM_008650	NM_009908	NM_019912	NM_010175	NM_010175	NM_010261	NM_130864
NM_009557	NM_008655	NM_009941	NM_019936	NM_010189	NM_010176	NM_010270	NM_133210
NM_009562	NM_008676	NM_010010	NM_019963	NM_010194	NM_010187	NM_010271	NM_133234
NM_009569	NM_008695	NM_010022	NM_019973	NM_010213	NM_010209	NM_010302	NM_133626
NM_009579	NM_008707	NM_010044	NM_019993	NM_010219	NM_010217	NM_010312	NM_133676
NM_009672	NM_008708	NM_010049	NM_019995	NM_010223	NM_010219	NM_010318	NM_133678
NM_009679	NM_008753	NM_010121	NM_020009	NM_010234	NM_010223	NM_010321	NM_133734
NM_009687	NM_008772	NM_010137	NM_020271	NM_010236	NM_010238	NM_010324	NM_133796
NM_009716	NM_008793	NM_010144	NM_020329	NM_010238	NM_010239	NM_010347	NM_133819
NM_009740	NM_008794	NM_010192	NM_020608	NM_010239	NM_010240	NM_010353	NM_133834
NM_009745	NM_008831	NM_010223	NM_021346	NM_010240	NM_010241	NM_010358	NM_133918
NM_009754	NM_008842	NM_010234	NM_021392	NM_010241	NM_010255	NM_010361	NM_133940
NM_009771	NM_008854	NM_010239	NM_021395	NM_010255	NM_010271	NM_010385	NM_133997
NM_009774	NM_008886	NM_010244	NM_021409	NM_010261	NM_010302	NM_010398	NM_134003
NM_009791	NM_008891	NM_010281	NM_021434	NM_010312	NM_010318	NM_010415	NM_134021
NM_009796	NM_008903	NM_010318	NM_021437	NM_010316	NM_010324	NM_010436	NM_134122
NM_009798	NM_008907	NM_010363	NM_021454	NM_010321	NM_010331	NM_010439	NM_134148
NM_009805	NM_008910	NM_010380	NM_021500	NM_010324	NM_010346	NM_010448	NM_138302
NM_009810	NM_008913	NM_010386	NM_021511	NM_010325	NM_010358	NM_010449	NM_138313
NM_009826	NM_008924	NM_010418	NM_021519	NM_010347	NM_010380	NM_010477	NM_139292
NM_009832	NM_008925	NM_010431	NM_021525	NM_010353	NM_010385	NM_010489	NM_144549
NM_009834	NM_008928	NM_010436	NM_021528	NM_010358	NM_010391	NM_010494	NM_144560
NM_009836	NM_008929	NM_010470	NM_021878	NM_010380	NM_010398	NM_010496	NM_144830
NM_009838	NM_008948	NM_010511	NM_021897	NM_010385	NM_010436	NM_010497	NM_144913
NM_009859	NM_008956	NM_010560	NM_022012	NM_010391	NM_010439	NM_010499	NM_144958
NM_009870	NM_008972	NM_010561	NM_022019	NM_010394	NM_010440	NM_010501	NM_145152
NM_009895	NM_008974	NM_010569	NM_022024	NM_010398	NM_010446	NM_010516	NM_145154
NM_010010	NM_008990	NM_010615	NM_022310	NM_010423	NM_010495	NM_010517	NM_145215
NM_010022	NM_008996	NM_010630	NM_022331	NM_010424	NM_010496	NM_010562	NM_145229
NM_010023	NM_009001	NM_010638	NM_022653	NM_010436	NM_010499	NM_010581	NM_145359
NM_010044	NM_009006	NM_010690	NM_022989	NM_010439	NM_010500	NM_010591	NM_145360
NM_010049	NM_009011	NM_010724	NM_023046	NM_010440	NM_010501	NM_010592	NM_145377
NM_010119	NM_009014	NM_010749	NM_023126	NM_010446	NM_010517	NM_010638	NM_145387
NM_010120	NM_009024	NM_010754	NM_023133	NM_010448	NM_010544	NM_010660	NM_145434
NM_010121	NM_009045	NM_010764	NM_023200	NM_010453	NM_010567	NM_010719	NM_145472
NM_010137	NM_009055	NM_010787	NM_023210	NM_010489	NM_010591	NM_010742	NM_145478
NM_010141	NM_009072	NM_010813	NM_023305	NM_010495	NM_010592	NM_010753	NM_145566
NM_010178	NM_009087	NM_010830	NM_023317	NM_010499	NM_010593	NM_010756	NM_145569
NM_010192	NM_009101	NM_010892	NM_023348	NM_010500	NM_010613	NM_010772	NM_145578
NM_010234	NM_009103	NM_010918	NM_023371	NM_010501	NM_010635	NM_010774	NM_145713
NM_010239	NM_009104	NM_010946	NM_023403	NM_010516	NM_010637	NM_010784	NM_145822
NM_010244	NM_009145	NM_010956	NM_023418	NM_010517	NM_010655	NM_010787	NM_145931
NM_010247	NM_009159	NM_010957	NM_023422	NM_010562	NM_010658	NM_010792	NM_146083
NM_010269	NM_009179	NM_011020	NM_023431	NM_010579	NM_010660	NM_010811	NM_146093
NM_010363	NM_009185	NM_011112	NM_023434	NM_010591	NM_010688	NM_010813	NM_146094
NM_010380	NM_009222	NM_011145	NM_023479	NM_010592	NM_010700	NM_010828	NM_146129
NM_010386	NM_009223	NM_011149	NM_023547	NM_010635	NM_010719	NM_010849	NM_146205
NM_010391	NM_009250	NM_011151	NM_023556	NM_010655	NM_010731	NM_010878	NM_153088
NM_010394	NM_009256	NM_011159	NM_023565	NM_010658	NM_010734	NM_010880	NM_153198
NM_010418	NM_009270	NM_011204	NM_023579	NM_010660	NM_010738	NM_010886	NM_153287
NM_010431	NM_009272	NM_011206	NM_023603	NM_010688	NM_010742	NM_010888	NM_153484
NM_010436	NM_009281	NM_011240	NM_023626	NM_010692	NM_010744	NM_010893	NM_153557
NM_010470	NM_009282	NM_011247	NM_023637	NM_010700	NM_010749	NM_010902	NM_153596
NM_010489	NM_009288	NM_011250	NM_023740	NM_010719	NM_010756	NM_010907	NM_153679
NM_010499	NM_009294	NM_011264	NM_023773	NM_010724	NM_010767	NM_010908	NM_172086
NM_010511	NM_009296	NM_011267	NM_023854	NM_010731	NM_010772	NM_010914	NM_172162
NM_010560	NM_009318	NM_011278	NM_024179	NM_010734	NM_010798	NM_010952	NM_172561
NM_010569	NM_009319	NM_011284	NM_024182	NM_010736	NM_010811	NM_010974	NM_172691
NM_010578	NM_009333	NM_011299	NM_024199	NM_010744	NM_010813	NM_011018	NM_173397
NM_010615	NM_009352	NM_011354	NM_024205	NM_010753	NM_010828	NM_011045	NM_173427
NM_010630	NM_009370	NM_011368	NM_024282	NM_010755	NM_010860	NM_011066	NM_173445
NM_010638	NM_009396	NM_011378	NM_024284	NM_010756	NM_010880	NM_011072	NM_173742
NM_010688	NM_009408	NM_011383	NM_024287	NM_010767	NM_010885	NM_011157	NM_175015
NM_010700	NM_009409	NM_011415	NM_024436	NM_010772	NM_010900	NM_011190	NM_175206
NM_010715	NM_009418	NM_011416	NM_024439	NM_010787	NM_010902	NM_011220	NM_175246
NM_010721	NM_009419	NM_011417	NM_024440	NM_010792	NM_010907	NM_011221	NM_175266
NM_010749	NM_009427	NM_011448	NM_024451	NM_010798	NM_010908	NM_011223	NM_175270
NM_010754	NM_009429	NM_011492	NM_024478	NM_010811	NM_010914	NM_011227	NM_175311
NM_010764	NM_009439	NM_011496	NM_025295	NM_010813	NM_010947	NM_011231	NM_175329
NM_010787	NM_009448	NM_011498	NM_025313	NM_010828	NM_010952	NM_011237	NM_175529
NM_010813	NM_009496	NM_011499	NM_025315	NM_010860	NM_011016	NM_011267	NM_175662
NM_010830	NM_009502	NM_011508	NM_025324	NM_010880	NM_011018	NM_011277	NM_175860
NM_010892	NM_009516	NM_011571	NM_025334	NM_010885	NM_011032	NM_011290	NM_176838
NM_010918	NM_009532	NM_011622	NM_025335	NM_010893	NM_011045	NM_011291	NM_176902
NM_010946	NM_009536	NM_011626	NM_025344	NM_010907	NM_011072	NM_011295	NM_177140
NM_010956	NM_009537	NM_011629	NM_025356	NM_010908	NM_011149	NM_011300	NM_177601
NM_010957	NM_009543	NM_011664	NM_025364	NM_010914	NM_011221	NM_011303	NM_177632
NM_011020	NM_009551	NM_011677	NM_025377	NM_010922	NM_011242	NM_011305	NM_177688
NM_011042	NM_009557	NM_011695	NM_025415	NM_010947	NM_011287	NM_011306	NM_177692
NM_011049	NM_009569	NM_011714	NM_025447	NM_010957	NM_011289	NM_011309	NM_177876
NM_011112	NM_009579	NM_011734	NM_025454	NM_011014	NM_011290	NM_011343	NM_177993
NM_011132	NM_009670	NM_011738	NM_025464	NM_011018	NM_011293	NM_011354	NM_178196
NM_011144	NM_009672	NM_011750	NM_025468	NM_011032	NM_011303	NM_011358	NM_178208
NM_011149	NM_009679	NM_011751	NM_025479	NM_011045	NM_011313	NM_011368	NM_178214
NM_011151	NM_009687	NM_011755	NM_025482	NM_011072	NM_011318	NM_011415	NM_178269
NM_011159	NM_009716	NM_011756	NM_025538	NM_011190	NM_011334	NM_011438	NM_178376
NM_011170	NM_009740	NM_011777	NM_025539	NM_011200	NM_011340	NM_011498	NM_178385
NM_011184	NM_009745	NM_011803	NM_025541	NM_011221	NM_011349	NM_011508	NM_178577
NM_011206	NM_009754	NM_011808	NM_025580	NM_011223	NM_011354	NM_011512	NM_178619
NM_011247	NM_009773	NM_011810	NM_025595	NM_011287	NM_011358	NM_011605	NM_178734
NM_011264	NM_009774	NM_011814	NM_025600	NM_011289	NM_011363	NM_011609	NM_178891
NM_011278	NM_009791	NM_011863	NM_025605	NM_011292	NM_011366	NM_011637	NM_180962
NM_011284	NM_009796	NM_011873	NM_025645	NM_011296	NM_011368	NM_011655	NM_181582
NM_011299	NM_009798	NM_011879	NM_025653	NM_011300	NM_011438	NM_011660	NM_181821
NM_011306	NM_009805	NM_011883	NM_025717	NM_011354	NM_011441	NM_011663	NM_182805
NM_011341	NM_009810	NM_011906	NM_025725	NM_011358	NM_011498	NM_011673	NM_183020
NM_011354	NM_009823	NM_011919	NM_025757	NM_011366	NM_011508	NM_011677	NM_183195
NM_011368	NM_009832	NM_011936	NM_025812	NM_011368	NM_011512	NM_011680	NM_183315
NM_011378	NM_009834	NM_011938	NM_025870	NM_011379	NM_011535	NM_011693	NM_194335
NM_011383	NM_009836	NM_011947	NM_025872	NM_011421	NM_011550	NM_011696	NM_197982
NM_011394	NM_009838	NM_011952	NM_025885	NM_011434	NM_011563	NM_011699	NM_197992
NM_011416	NM_009859	NM_011955	NM_025886	NM_011438	NM_011568	NM_011707	NM_197995
NM_011417	NM_009870	NM_011962	NM_025898	NM_011480	NM_011590	NM_011738	NM_198652
NM_011434	NM_009875	NM_011967	NM_025901	NM_011494	NM_011602	NM_011740	NM_199042
NM_011492	NM_009895	NM_011971	NM_025939	NM_011498	NM_011609	NM_011750	NM_199145
NM_011496	NM_009902	NM_012018	NM_025954	NM_011508	NM_011614	NM_011752	NM_201645
NM_011498	NM_009908	NM_012027	NM_025960	NM_011512	NM_011622	NM_011756	NM_203280
NM_011499	NM_009941	NM_012030	NM_025970	NM_011551	NM_011654	NM_011777	NM_207220
NM_011508	NM_010010	NM_012058	NM_025974	NM_011584	NM_011663	NM_011793	NM_207523
NM_011535	NM_010022	NM_013490	NM_025976	NM_011609	NM_011664	NM_011797	NM_207525
NM_011622	NM_010044	NM_013497	NM_025977	NM_011637	NM_011665	NM_011803	NR_001460
NM_011629	NM_010049	NM_013538	NM_025993	NM_011654	NM_011671	NM_011808	NR_001579
NM_011638	NM_010058	NM_013550	NM_025995	NM_011655	NM_011676	NM_011817	NR_002142
NM_011664	NM_010119	NM_013557	NM_026011	NM_011660	NM_011677	NM_011865	NR_002847
NM_011677	NM_010120	NM_013606	NM_026017	NM_011665	NM_011680	NM_011873	NR_003145
NM_011695	NM_010121	NM_013630	NM_026023	NM_011671	NM_011690	NM_011894	NR_003258
NM_011714	NM_010137	NM_013659	NM_026032	NM_011675	NM_011707	NM_011896	NR_003513
NM_011729	NM_010141	NM_013672	NM_026036	NM_011677	NM_011732	NM_011900	NR_003518
NM_011738	NM_010144	NM_013686	NM_026054	NM_011680	NM_011738	NM_011908	NR_003519
NM_011749	NM_010178	NM_013699	NM_026069	NM_011707	NM_011740	NM_011919	NR_004446
NM_011750	NM_010192	NM_013716	NM_026120	NM_011732	NM_011750	NM_011937	NR_015476
NM_011777	NM_010223	NM_013727	NM_026124	NM_011740	NM_011756	NM_011952	NR_015514
NM_011796	NM_010234	NM_013759	NM_026130	NM_011750	NM_011777	NM_011956	NR_015528
NM_011802	NM_010239	NM_013763	NM_026148	NM_011756	NM_011778	NM_011967	NR_015531
NM_011803	NM_010244	NM_013785	NM_026173	NM_011777	NM_011817	NM_011969	NR_015574
NM_011808	NM_010247	NM_013791	NM_026182	NM_011793	NM_011819	NM_011977	NR_024078
NM_011810	NM_010269	NM_013792	NM_026187	NM_011803	NM_011826	NM_011980	NR_026944
NM_011814	NM_010311	NM_013818	NM_026218	NM_011817	NM_011842	NM_012000	NR_027008
NM_011817	NM_010346	NM_013830	NM_026270	NM_011819	NM_011865	NM_012021	NR_027009
NM_011863	NM_010363	NM_013842	NM_026272	NM_011865	NM_011873	NM_012032	NR_027289
NM_011873	NM_010380	NM_013847	NM_026274	NM_011870	NM_011885	NM_012049	NR_027290
NM_011883	NM_010386	NM_013863	NM_026283	NM_011873	NM_011894	NM_012052	NR_027388
NM_011906	NM_010391	NM_013867	NM_026302	NM_011885	NM_011897	NM_012058	NR_027396
NM_011919	NM_010418	NM_013882	NM_026316	NM_011900	NM_011900	NM_013492	NR_027452
NM_011931	NM_010431	NM_013899	NM_026361	NM_011906	NM_011906	NM_013493	NR_027872
NM_011938	NM_010436	NM_013901	NM_026373	NM_011919	NM_011919	NM_013520	NR_027879
NM_011944	NM_010437	NM_013919	NM_026374	NM_011944	NM_011942	NM_013535	NR_027895
NM_011947	NM_010460	NM_015742	NM_026377	NM_011956	NM_011944	NM_013539	NR_027897
NM_011955	NM_010470	NM_015747	NM_026400	NM_011969	NM_011955	NM_013541	NR_027900
NM_011967	NM_010511	NM_015762	NM_026406	NM_011975	NM_011956	NM_013543	NR_027904
NM_011971	NM_010560	NM_015786	NM_026410	NM_011977	NM_011977	NM_013549	NR_027926
NM_011982	NM_010561	NM_015791	NM_026417	NM_012000	NM_011988	NM_013550	NR_027930
NM_012000	NM_010630	NM_015816	NM_026424	NM_012021	NM_012006	NM_013551	NR_027955
NM_012018	NM_010638	NM_015827	NM_026444	NM_012030	NM_012021	NM_013558	NR_027956
NM_012027	NM_010700	NM_016670	NM_026454	NM_012032	NM_012030	NM_013560	NR_027965
NM_012030	NM_010721	NM_016681	NM_026482	NM_012037	NM_012037	NM_013562	NR_027974
NM_012058	NM_010722	NM_016683	NM_026530	NM_012049	NM_012058	NM_013602	NR_027977
NM_013490	NM_010748	NM_016694	NM_026531	NM_012058	NM_013493	NM_013610	NR_027984
NM_013495	NM_010749	NM_016713	NM_026536	NM_013493	NM_013497	NM_013640	NR_028113
NM_013497	NM_010754	NM_016714	NM_026553	NM_013507	NM_013506	NM_013642	NR_028114
NM_013528	NM_010801	NM_016717	NM_026562	NM_013520	NM_013524	NM_013658	NR_028122
NM_013538	NM_010813	NM_016736	NM_026579	NM_013539	NM_013543	NM_013663	NR_028124
NM_013549	NM_010830	NM_016750	NM_026605	NM_013541	NM_013550	NM_013677	NR_028142
NM_013550	NM_010892	NM_016774	NM_026629	NM_013543	NM_013551	NM_013692	NR_028298
NM_013614	NM_010893	NM_016786	NM_026636	NM_013549	NM_013595	NM_013701	NR_028299
NM_013630	NM_010901	NM_016802	NM_026666	NM_013550	NM_013602	NM_013706	NR_028331
NM_013651	NM_010918	NM_016849	NM_026669	NM_013551	NM_013611	NM_013750	NR_028360
NM_013671	NM_010946	NM_016891	NM_026695	NM_013560	NM_013640	NM_013765	NR_028384
NM_013672	NM_010956	NM_016895	NM_026698	NM_013562	NM_013641	NM_013778	NR_028578
NM_013683	NM_010957	NM_016903	NM_026752	NM_013595	NM_013650	NM_013795	NR_029440
NM_013686	NM_011020	NM_016910	NM_026785	NM_013602	NM_013663	NM_013819	NR_029441
NM_013699	NM_011029	NM_016920	NM_026792	NM_013608	NM_013672	NM_013842	NR_029444
NM_013716	NM_011112	NM_016924	NM_026794	NM_013610	NM_013677	NM_013859	NR_029446
NM_013719	NM_011132	NM_016961	NM_026799	NM_013640	NM_013692	NM_013864	NR_029447
NM_013727	NM_011144	NM_016962	NM_026849	NM_013641	NM_013700	NM_013885	NR_029452
NM_013747	NM_011145	NM_016974	NM_026850	NM_013642	NM_013701	NM_013895	NR_029456
NM_013759	NM_011149	NM_017376	NM_026877	NM_013647	NM_013706	NM_013897	NR_029463
NM_013763	NM_011151	NM_017395	NM_026888	NM_013677	NM_013717	NM_013899	NR_029475
NM_013771	NM_011170	NM_017406	NM_026890	NM_013678	NM_013725	NM_013901	NR_030494
NM_013792	NM_011184	NM_017475	NM_026914	NM_013683	NM_013759	NM_013926	NR_030674
NM_013818	NM_011247	NM_017476	NM_026929	NM_013692	NM_013768	NM_015729	NR_030689
NM_013842	NM_011250	NM_017479	NM_026938	NM_013739	NM_013770	NM_015740	NR_030695
NM_013847	NM_011264	NM_018736	NM_026943	NM_013750	NM_013819	NM_015782	NR_030698
NM_013859	NM_011278	NM_018753	NM_026949	NM_013759	NM_013839	NM_015783	NR_030699
NM_013863	NM_011284	NM_018759	NM_026982	NM_013760	NM_013859	NM_015786	NR_030711
NM_013882	NM_011299	NM_018771	NM_027107	NM_013807	NM_013864	NM_015787	NR_031761
NM_013919	NM_011341	NM_018772	NM_027123	NM_013842	NM_013874	NM_015802	NR_033136
NM_015732	NM_011354	NM_018808	NM_027149	NM_013859	NM_013895	NM_015807	NR_033221
NM_015742	NM_011368	NM_018811	NM_027166	NM_013864	NM_013897	NM_015816	NR_033222
NM_015747	NM_011378	NM_018813	NM_027186	NM_013895	NM_013899	NM_015822	NR_033225
NM_015762	NM_011383	NM_018817	NM_027194	NM_013897	NM_013919	NM_016658	NR_033340
NM_015791	NM_011400	NM_018819	NM_027196	NM_013901	NM_013926	NM_016662
NM_015800	NM_011416	NM_018820	NM_027212	NM_013909	NM_015740	NM_016665
NM_015816	NM_011417	NM_018828	NM_027244	NM_013919	NM_015761	NM_016690
NM_016670	NM_011427	NM_018854	NM_027259	NM_013926	NM_015782	NM_016703
NM_016677	NM_011448	NM_018855	NM_027293	NM_015740	NM_015783	NM_016737
NM_016681	NM_011492	NM_018860	NM_027356	NM_015782	NM_015786	NM_016741
NM_016683	NM_011496	NM_018883	NM_027379	NM_015783	NM_015787	NM_016750
NM_016713	NM_011498	NM_019394	NM_027381	NM_015786	NM_015807	NM_016754
NM_016714	NM_011508	NM_019402	NM_027406	NM_015787	NM_015816	NM_016755
NM_016717	NM_011535	NM_019411	NM_027430	NM_015807	NM_015821	NM_016756
NM_016736	NM_011614	NM_019422	NM_027445	NM_015816	NM_016658	NM_016757
NM_016750	NM_011622	NM_019426	NM_027476	NM_015821	NM_016665	NM_016774
NM_016774	NM_011624	NM_019458	NM_027490	NM_016658	NM_016666	NM_016775
NM_016802	NM_011664	NM_019480	NM_027518	NM_016662	NM_016690	NM_016778
NM_016858	NM_011668	NM_019490	NM_027556	NM_016665	NM_016693	NM_016794
NM_016875	NM_011677	NM_019561	NM_027557	NM_016679	NM_016714	NM_016805
NM_016891	NM_011690	NM_019565	NM_027652	NM_016690	NM_016737	NM_016806
NM_016893	NM_011695	NM_019573	NM_027696	NM_016693	NM_016738	NM_016844
NM_016895	NM_011714	NM_019579	NM_027777	NM_016738	NM_016742	NM_016852
NM_016903	NM_011738	NM_019581	NM_027829	NM_016750	NM_016748	NM_016854
NM_016913	NM_011750	NM_019637	NM_027855	NM_016755	NM_016756	NM_016858
NM_016924	NM_011751	NM_019641	NM_027882	NM_016756	NM_016757	NM_016860
NM_016961	NM_011796	NM_019642	NM_027933	NM_016757	NM_016778	NM_016872
NM_016968	NM_011802	NM_019654	NM_027946	NM_016774	NM_016794	NM_016900
NM_016974	NM_011803	NM_019655	NM_027959	NM_016778	NM_016805	NM_016903
NM_017376	NM_011804	NM_019658	NM_028005	NM_016794	NM_016844	NM_016957
NM_017391	NM_011808	NM_019673	NM_028009	NM_016805	NM_016849	NM_016968
NM_017395	NM_011809	NM_019685	NM_028014	NM_016806	NM_016850	NM_016969
NM_017406	NM_011814	NM_019693	NM_028020	NM_016854	NM_016858	NM_016974
NM_017472	NM_011830	NM_019706	NM_028041	NM_016860	NM_016860	NM_017370
NM_017475	NM_011842	NM_019712	NM_028042	NM_016871	NM_016871	NM_017461
NM_017476	NM_011863	NM_019713	NM_028044	NM_016872	NM_016872	NM_017466
NM_017479	NM_011873	NM_019739	NM_028048	NM_016904	NM_016898	NM_018730
NM_018753	NM_011879	NM_019742	NM_028074	NM_016957	NM_016904	NM_018742
NM_018754	NM_011883	NM_019749	NM_028108	NM_016959	NM_016916	NM_018743
NM_018759	NM_011886	NM_019758	NM_028120	NM_016969	NM_016917	NM_018805
NM_018808	NM_011906	NM_019761	NM_028131	NM_016974	NM_016957	NM_018816
NM_018811	NM_011919	NM_019769	NM_028201	NM_016978	NM_016959	NM_018820
NM_018813	NM_011931	NM_019771	NM_028260	NM_017373	NM_016969	NM_018853
NM_018819	NM_011938	NM_019776	NM_028283	NM_017388	NM_016974	NM_018860
NM_018820	NM_011939	NM_019787	NM_028307	NM_017406	NM_017370	NM_019394
NM_018828	NM_011944	NM_019811	NM_028312	NM_017463	NM_017373	NM_019402
NM_018854	NM_011947	NM_019817	NM_028320	NM_018730	NM_017397	NM_019403
NM_018869	NM_011955	NM_019826	NM_028381	NM_018742	NM_017399	NM_019422
NM_018883	NM_011962	NM_019827	NM_028385	NM_018771	NM_017405	NM_019437
NM_019394	NM_011967	NM_019829	NM_028399	NM_018805	NM_017406	NM_019466
NM_019402	NM_011971	NM_019879	NM_028419	NM_018808	NM_017463	NM_019484
NM_019411	NM_012027	NM_019912	NM_028523	NM_018820	NM_017466	NM_019502
NM_019422	NM_012030	NM_019920	NM_028626	NM_018853	NM_018742	NM_019561
NM_019426	NM_012058	NM_019929	NM_028680	NM_018858	NM_018754	NM_019565
NM_019458	NM_013490	NM_019936	NM_028721	NM_018860	NM_018772	NM_019641
NM_019472	NM_013495	NM_019949	NM_028769	NM_019396	NM_018787	NM_019650
NM_019480	NM_013497	NM_019963	NM_028778	NM_019420	NM_018805	NM_019704
NM_019490	NM_013506	NM_019965	NM_028787	NM_019422	NM_018808	NM_019719
NM_019551	NM_013528	NM_019973	NM_028800	NM_019479	NM_018820	NM_019721
NM_019561	NM_013538	NM_019979	NM_028805	NM_019484	NM_018883	NM_019722
NM_019562	NM_013550	NM_019993	NM_028814	NM_019488	NM_019394	NM_019726
NM_019565	NM_013602	NM_019995	NM_028863	NM_019503	NM_019396	NM_019730
NM_019573	NM_013614	NM_020009	NM_028865	NM_019519	NM_019402	NM_019738
NM_019579	NM_013636	NM_020255	NM_028871	NM_019561	NM_019403	NM_019742
NM_019586	NM_013651	NM_020271	NM_028904	NM_019563	NM_019419	NM_019749
NM_019637	NM_013672	NM_020329	NM_028945	NM_019566	NM_019420	NM_019750
NM_019640	NM_013686	NM_020483	NM_029020	NM_019575	NM_019422	NM_019752
NM_019641	NM_013699	NM_020608	NM_029031	NM_019580	NM_019432	NM_019764
NM_019642	NM_013716	NM_021280	NM_029074	NM_019641	NM_019454	NM_019814
NM_019654	NM_013719	NM_021307	NM_029408	NM_019673	NM_019466	NM_019817
NM_019658	NM_013727	NM_021343	NM_029436	NM_019682	NM_019479	NM_019823
NM_019673	NM_013733	NM_021346	NM_029519	NM_019704	NM_019484	NM_019824
NM_019685	NM_013745	NM_021383	NM_029564	NM_019712	NM_019488	NM_019829
NM_019704	NM_013747	NM_021392	NM_029565	NM_019713	NM_019502	NM_019835
NM_019706	NM_013759	NM_021395	NM_029673	NM_019719	NM_019503	NM_019869
NM_019712	NM_013763	NM_021409	NM_029720	NM_019722	NM_019518	NM_019873
NM_019713	NM_013770	NM_021414	NM_029735	NM_019746	NM_019519	NM_019929
NM_019739	NM_013785	NM_021434	NM_029742	NM_019749	NM_019561	NM_019941
NM_019742	NM_013791	NM_021437	NM_029791	NM_019750	NM_019566	NM_019949
NM_019758	NM_013792	NM_021454	NM_029814	NM_019752	NM_019583	NM_019953
NM_019761	NM_013818	NM_021500	NM_029865	NM_019761	NM_019641	NM_019959
NM_019766	NM_013830	NM_021506	NM_029870	NM_019764	NM_019673	NM_019979
NM_019769	NM_013842	NM_021511	NM_029887	NM_019814	NM_019704	NM_019980
NM_019770	NM_013847	NM_021519	NM_029965	NM_019823	NM_019712	NM_019985
NM_019771	NM_013863	NM_021524	NM_030014	NM_019861	NM_019719	NM_019988
NM_019776	NM_013882	NM_021525	NM_030064	NM_019869	NM_019720	NM_020011
NM_019780	NM_013919	NM_021528	NM_030178	NM_019870	NM_019722	NM_020012
NM_019811	NM_015732	NM_021790	NM_030207	NM_019873	NM_019749	NM_020255
NM_019817	NM_015742	NM_021878	NM_030241	NM_019913	NM_019750	NM_020491
NM_019822	NM_015747	NM_021897	NM_030257	NM_019929	NM_019752	NM_020507
NM_019827	NM_015752	NM_022012	NM_030261	NM_019932	NM_019764	NM_020567
NM_019829	NM_015786	NM_022019	NM_030564	NM_019965	NM_019814	NM_020576
NM_019873	NM_015787	NM_022024	NM_030678	NM_019980	NM_019823	NM_020581
NM_019912	NM_015800	NM_022310	NM_030692	NM_020000	NM_019824	NM_020585
NM_019936	NM_015816	NM_022331	NM_030702	NM_020011	NM_019869	NM_020587
NM_019963	NM_016670	NM_022653	NM_031165	NM_020012	NM_019873	NM_020600
NM_019965	NM_016681	NM_022880	NM_031166	NM_020255	NM_019911	NM_021274
NM_019973	NM_016683	NM_022989	NM_031177	NM_020329	NM_019932	NM_021294
NM_019986	NM_016686	NM_023046	NM_031867	NM_020490	NM_019937	NM_021313
NM_019990	NM_016688	NM_023057	NM_031997	NM_020493	NM_019953	NM_021366
NM_019993	NM_016713	NM_023126	NM_032544	NM_020507	NM_019965	NM_021437
NM_019995	NM_016714	NM_023133	NM_033218	NM_020567	NM_019968	NM_021472
NM_020000	NM_016717	NM_023138	NM_053072	NM_020569	NM_019980	NM_021473
NM_020009	NM_016736	NM_023153	NM_053074	NM_020581	NM_019998	NM_021511
NM_020012	NM_016750	NM_023200	NM_053102	NM_020619	NM_020000	NM_021513
NM_020271	NM_016752	NM_023210	NM_053103	NM_021273	NM_020011	NM_021559
NM_020329	NM_016774	NM_023305	NM_053162	NM_021294	NM_020012	NM_021565
NM_020587	NM_016775	NM_023317	NM_053173	NM_021366	NM_020255	NM_021609
NM_020608	NM_016797	NM_023348	NM_053179	NM_021390	NM_020329	NM_021704
NM_020625	NM_016802	NM_023363	NM_053196	NM_021437	NM_020491	NM_021788
NM_021346	NM_016856	NM_023371	NM_053263	NM_021446	NM_020493	NM_021792
NM_021392	NM_016858	NM_023374	NM_053266	NM_021457	NM_020507	NM_021895
NM_021395	NM_016875	NM_023377	NM_053272	NM_021462	NM_020569	NM_022015
NM_021397	NM_016891	NM_023403	NM_054087	NM_021498	NM_020576	NM_022029
NM_021409	NM_016893	NM_023418	NM_054102	NM_021511	NM_020581	NM_022305
NM_021433	NM_016895	NM_023420	NM_057172	NM_021513	NM_020600	NM_022310
NM_021434	NM_016903	NM_023422	NM_080469	NM_021539	NM_020625	NM_022314
NM_021437	NM_016910	NM_023431	NM_080560	NM_021549	NM_021274	NM_022324
NM_021454	NM_016924	NM_023434	NM_080633	NM_021565	NM_021294	NM_022331
NM_021493	NM_016961	NM_023472	NM_130864	NM_021789	NM_021338	NM_022418
NM_021500	NM_016968	NM_023479	NM_130879	NM_022012	NM_021366	NM_022880
NM_021511	NM_016974	NM_023525	NM_133210	NM_022015	NM_021390	NM_022999
NM_021519	NM_017376	NM_023547	NM_133215	NM_022324	NM_021411	NM_023054
NM_021524	NM_017406	NM_023556	NM_133236	NM_022418	NM_021437	NM_023056
NM_021525	NM_017472	NM_023565	NM_133665	NM_022419	NM_021519	NM_023059
NM_021528	NM_017475	NM_023579	NM_133734	NM_022435	NM_021555	NM_023065
NM_021547	NM_017476	NM_023603	NM_133756	NM_022880	NM_021560	NM_023121
NM_021565	NM_017479	NM_023626	NM_133759	NM_022891	NM_021565	NM_023126
NM_021878	NM_018736	NM_023637	NM_133780	NM_022993	NM_021704	NM_023127
NM_021897	NM_018753	NM_023665	NM_133794	NM_022999	NM_021714	NM_023131
NM_022012	NM_018754	NM_023719	NM_133819	NM_023040	NM_021789	NM_023133
NM_022019	NM_018759	NM_023740	NM_133834	NM_023054	NM_021897	NM_023162
NM_022024	NM_018771	NM_023750	NM_133886	NM_023121	NM_022015	NM_023202
NM_022310	NM_018786	NM_023773	NM_133889	NM_023124	NM_022324	NM_023203
NM_022331	NM_018808	NM_023854	NM_133914	NM_023131	NM_022418	NM_023217
NM_022653	NM_018811	NM_024178	NM_133917	NM_023136	NM_022419	NM_023229
NM_022880	NM_018819	NM_024179	NM_133945	NM_023166	NM_022423	NM_023231
NM_022989	NM_018820	NM_024182	NM_133992	NM_023167	NM_022435	NM_023247
NM_022999	NM_018828	NM_024199	NM_134014	NM_023184	NM_022880	NM_023248
NM_023046	NM_018879	NM_024200	NM_134023	NM_023203	NM_022891	NM_023320
NM_023119	NM_018883	NM_024205	NM_134041	NM_023217	NM_022999	NM_023377
NM_023124	NM_019394	NM_024255	NM_134079	NM_023239	NM_023040	NM_023386
NM_023126	NM_019402	NM_024256	NM_134114	NM_023247	NM_023054	NM_023397
NM_023132	NM_019408	NM_024282	NM_134126	NM_023258	NM_023059	NM_023403
NM_023133	NM_019422	NM_024284	NM_134255	NM_023260	NM_023121	NM_023422
NM_023144	NM_019426	NM_024287	NM_138589	NM_023403	NM_023131	NM_023472
NM_023200	NM_019458	NM_024436	NM_138599	NM_023409	NM_023136	NM_023480
NM_023210	NM_019480	NM_024438	NM_138651	NM_023418	NM_023167	NM_023580
NM_023305	NM_019490	NM_024439	NM_138677	NM_023434	NM_023175	NM_023603
NM_023317	NM_019551	NM_024440	NM_138744	NM_023464	NM_023211	NM_023697
NM_023324	NM_019561	NM_024451	NM_138745	NM_023480	NM_023217	NM_023719
NM_023348	NM_019565	NM_024459	NM_138753	NM_023503	NM_023231	NM_023854
NM_023371	NM_019573	NM_024473	NM_138953	NM_023603	NM_023232	NM_023871
NM_023403	NM_019579	NM_024478	NM_139292	NM_023627	NM_023239	NM_023892
NM_023418	NM_019581	NM_024479	NM_139308	NM_023633	NM_023248	NM_023900
NM_023422	NM_019637	NM_025275	NM_144500	NM_023697	NM_023260	NM_024166
NM_023431	NM_019641	NM_025287	NM_144549	NM_023788	NM_023341	NM_024173
NM_023434	NM_019642	NM_025295	NM_144801	NM_023854	NM_023374	NM_024176
NM_023479	NM_019654	NM_025302	NM_144812	NM_023871	NM_023386	NM_024179
NM_023526	NM_019658	NM_025313	NM_144844	NM_023892	NM_023397	NM_024180
NM_023547	NM_019661	NM_025314	NM_144860	NM_023900	NM_023423	NM_024190
NM_023556	NM_019673	NM_025315	NM_145076	NM_024166	NM_023434	NM_024198
NM_023565	NM_019685	NM_025324	NM_145130	NM_024173	NM_023464	NM_024207
NM_023579	NM_019693	NM_025334	NM_145131	NM_024176	NM_023480	NM_024210
NM_023603	NM_019704	NM_025335	NM_145215	NM_024179	NM_023503	NM_024217
NM_023626	NM_019706	NM_025344	NM_145354	NM_024180	NM_023516	NM_024218
NM_023637	NM_019712	NM_025356	NM_145360	NM_024190	NM_023524	NM_024223
NM_023665	NM_019713	NM_025363	NM_145385	NM_024198	NM_023536	NM_024236
NM_023719	NM_019739	NM_025364	NM_145425	NM_024210	NM_023547	NM_024264
NM_023740	NM_019742	NM_025372	NM_145429	NM_024211	NM_023627	NM_024406
NM_023773	NM_019756	NM_025373	NM_145445	NM_024215	NM_023697	NM_024413
NM_023854	NM_019761	NM_025377	NM_145478	NM_024218	NM_023719	NM_024414
NM_024179	NM_019769	NM_025385	NM_145500	NM_024223	NM_023871	NM_024432
NM_024181	NM_019771	NM_025387	NM_145519	NM_024229	NM_023892	NM_024456
NM_024182	NM_019776	NM_025397	NM_145529	NM_024263	NM_023900	NM_024460
NM_024199	NM_019788	NM_025401	NM_145568	NM_024266	NM_023910	NM_024478
NM_024201	NM_019811	NM_025404	NM_145588	NM_024413	NM_024166	NM_025273
NM_024205	NM_019817	NM_025415	NM_145620	NM_024431	NM_024168	NM_025279
NM_024216	NM_019822	NM_025439	NM_145625	NM_024432	NM_024169	NM_025296
NM_024223	NM_019826	NM_025447	NM_145633	NM_024460	NM_024176	NM_025301
NM_024274	NM_019827	NM_025449	NM_145742	NM_024467	NM_024179	NM_025310
NM_024282	NM_019829	NM_025454	NM_146006	NM_025279	NM_024180	NM_025317
NM_024284	NM_019861	NM_025462	NM_146033	NM_025284	NM_024187	NM_025318
NM_024287	NM_019912	NM_025463	NM_146035	NM_025301	NM_024192	NM_025319
NM_024434	NM_019929	NM_025464	NM_146087	NM_025305	NM_024193	NM_025331
NM_024436	NM_019936	NM_025468	NM_146091	NM_025313	NM_024198	NM_025339
NM_024439	NM_019963	NM_025474	NM_146093	NM_025317	NM_024207	NM_025340
NM_024440	NM_019966	NM_025479	NM_146096	NM_025318	NM_024211	NM_025347
NM_024451	NM_019973	NM_025482	NM_146099	NM_025324	NM_024219	NM_025352
NM_024459	NM_019986	NM_025494	NM_146104	NM_025337	NM_024223	NM_025356
NM_024478	NM_019990	NM_025511	NM_146129	NM_025340	NM_024231	NM_025362
NM_025295	NM_019993	NM_025538	NM_146133	NM_025352	NM_024236	NM_025363
NM_025298	NM_019995	NM_025539	NM_146134	NM_025360	NM_024277	NM_025365
NM_025299	NM_020000	NM_025541	NM_146144	NM_025362	NM_024284	NM_025366
NM_025302	NM_020009	NM_025562	NM_146150	NM_025363	NM_024406	NM_025369
NM_025305	NM_020012	NM_025563	NM_146151	NM_025365	NM_024413	NM_025378
NM_025313	NM_020271	NM_025575	NM_146164	NM_025369	NM_024414	NM_025381
NM_025315	NM_020329	NM_025580	NM_146176	NM_025378	NM_024431	NM_025385
NM_025324	NM_020483	NM_025595	NM_146177	NM_025388	NM_024432	NM_025395
NM_025334	NM_020575	NM_025598	NM_146217	NM_025389	NM_024440	NM_025396
NM_025335	NM_020606	NM_025600	NM_146248	NM_025395	NM_024449	NM_025397
NM_025344	NM_020608	NM_025605	NM_146251	NM_025396	NM_024460	NM_025401
NM_025347	NM_020616	NM_025623	NM_147201	NM_025397	NM_024461	NM_025403
NM_025356	NM_020625	NM_025626	NM_147778	NM_025401	NM_024469	NM_025404
NM_025363	NM_021280	NM_025635	NM_152804	NM_025403	NM_024472	NM_025412
NM_025364	NM_021343	NM_025645	NM_152809	NM_025404	NM_025279	NM_025415
NM_025377	NM_021346	NM_025653	NM_153088	NM_025410	NM_025301	NM_025438
NM_025389	NM_021383	NM_025669	NM_153136	NM_025412	NM_025302	NM_025455
NM_025396	NM_021392	NM_025676	NM_153141	NM_025415	NM_025305	NM_025463
NM_025415	NM_021395	NM_025701	NM_153413	NM_025440	NM_025317	NM_025486
NM_025447	NM_021397	NM_025714	NM_153459	NM_025451	NM_025318	NM_025498
NM_025454	NM_021409	NM_025717	NM_153501	NM_025498	NM_025319	NM_025509
NM_025464	NM_021414	NM_025725	NM_153526	NM_025500	NM_025324	NM_025511
NM_025468	NM_021434	NM_025736	NM_153542	NM_025511	NM_025331	NM_025514
NM_025479	NM_021437	NM_025757	NM_153545	NM_025513	NM_025340	NM_025521
NM_025482	NM_021454	NM_025762	NM_153560	NM_025514	NM_025347	NM_025525
NM_025511	NM_021455	NM_025783	NM_172132	NM_025521	NM_025352	NM_025526
NM_025530	NM_021499	NM_025784	NM_172262	NM_025523	NM_025362	NM_025538
NM_025531	NM_021500	NM_025785	NM_172281	NM_025525	NM_025363	NM_025548
NM_025538	NM_021511	NM_025797	NM_172410	NM_025529	NM_025365	NM_025549
NM_025539	NM_021519	NM_025802	NM_172509	NM_025536	NM_025366	NM_025553
NM_025541	NM_021525	NM_025804	NM_172543	NM_025538	NM_025369	NM_025559
NM_025558	NM_021526	NM_025812	NM_172573	NM_025548	NM_025378	NM_025562
NM_025566	NM_021528	NM_025870	NM_172585	NM_025549	NM_025381	NM_025566
NM_025580	NM_021565	NM_025872	NM_172595	NM_025559	NM_025387	NM_025567
NM_025591	NM_021878	NM_025885	NM_172605	NM_025560	NM_025388	NM_025571
NM_025595	NM_021897	NM_025886	NM_172626	NM_025562	NM_025395	NM_025575
NM_025600	NM_022012	NM_025887	NM_172671	NM_025571	NM_025415	NM_025576
NM_025605	NM_022019	NM_025898	NM_172674	NM_025575	NM_025443	NM_025577
NM_025609	NM_022024	NM_025901	NM_172707	NM_025577	NM_025451	NM_025589
NM_025645	NM_022029	NM_025903	NM_172716	NM_025586	NM_025455	NM_025592
NM_025651	NM_022310	NM_025905	NM_172717	NM_025587	NM_025498	NM_025593
NM_025653	NM_022316	NM_025939	NM_172724	NM_025589	NM_025512	NM_025595
NM_025666	NM_022331	NM_025947	NM_172736	NM_025591	NM_025513	NM_025596
NM_025671	NM_022418	NM_025950	NM_172803	NM_025592	NM_025514	NM_025598
NM_025676	NM_022653	NM_025954	NM_172839	NM_025596	NM_025523	NM_025605
NM_025683	NM_022989	NM_025960	NM_172943	NM_025598	NM_025525	NM_025635
NM_025690	NM_022999	NM_025970	NM_172958	NM_025605	NM_025536	NM_025637
NM_025695	NM_023041	NM_025974	NM_172965	NM_025607	NM_025543	NM_025649
NM_025717	NM_023046	NM_025976	NM_173015	NM_025637	NM_025548	NM_025653
NM_025725	NM_023119	NM_025977	NM_173363	NM_025650	NM_025549	NM_025657
NM_025735	NM_023126	NM_025993	NM_173369	NM_025653	NM_025553	NM_025659
NM_025757	NM_023133	NM_025995	NM_173388	NM_025657	NM_025562	NM_025661
NM_025783	NM_023184	NM_026007	NM_173432	NM_025661	NM_025566	NM_025679
NM_025784	NM_023200	NM_026010	NM_173742	NM_025708	NM_025567	NM_025701
NM_025789	NM_023210	NM_026011	NM_173753	NM_025716	NM_025570	NM_025708
NM_025804	NM_023217	NM_026017	NM_173756	NM_025719	NM_025574	NM_025719
NM_025812	NM_023305	NM_026021	NM_173763	NM_025725	NM_025577	NM_025797
NM_025826	NM_023317	NM_026023	NM_174852	NM_025735	NM_025587	NM_025802
NM_025861	NM_023324	NM_026032	NM_175009	NM_025802	NM_025589	NM_025845
NM_025870	NM_023348	NM_026036	NM_175023	NM_025821	NM_025592	NM_025870
NM_025872	NM_023371	NM_026054	NM_175036	NM_025836	NM_025593	NM_025882
NM_025885	NM_023403	NM_026069	NM_175090	NM_025838	NM_025598	NM_025886
NM_025886	NM_023418	NM_026095	NM_175107	NM_025839	NM_025600	NM_025901
NM_025887	NM_023422	NM_026102	NM_175215	NM_025845	NM_025605	NM_025915
NM_025898	NM_023431	NM_026107	NM_175229	NM_025870	NM_025607	NM_025933
NM_025901	NM_023434	NM_026115	NM_175246	NM_025882	NM_025613	NM_025946
NM_025912	NM_023479	NM_026120	NM_175260	NM_025886	NM_025616	NM_025966
NM_025924	NM_023547	NM_026124	NM_175265	NM_025903	NM_025623	NM_025969
NM_025939	NM_023556	NM_026130	NM_175266	NM_025915	NM_025637	NM_025980
NM_025954	NM_023565	NM_026148	NM_175286	NM_025917	NM_025641	NM_025982
NM_025960	NM_023579	NM_026164	NM_175294	NM_025919	NM_025649	NM_025983
NM_025970	NM_023603	NM_026173	NM_175310	NM_025933	NM_025650	NM_025987
NM_025974	NM_023626	NM_026174	NM_175375	NM_025954	NM_025653	NM_025988
NM_025976	NM_023637	NM_026182	NM_175382	NM_025966	NM_025661	NM_025993
NM_025977	NM_023672	NM_026184	NM_175389	NM_025980	NM_025671	NM_025994
NM_025993	NM_023697	NM_026187	NM_175392	NM_025983	NM_025699	NM_026004
NM_025995	NM_023740	NM_026210	NM_175423	NM_025987	NM_025708	NM_026006
NM_026010	NM_023773	NM_026218	NM_175436	NM_025988	NM_025716	NM_026010
NM_026011	NM_023854	NM_026236	NM_175438	NM_026006	NM_025719	NM_026053
NM_026014	NM_024179	NM_026268	NM_175457	NM_026010	NM_025735	NM_026068
NM_026017	NM_024181	NM_026270	NM_175464	NM_026023	NM_025786	NM_026069
NM_026023	NM_024182	NM_026272	NM_175482	NM_026064	NM_025791	NM_026124
NM_026032	NM_024193	NM_026274	NM_175653	NM_026068	NM_025802	NM_026130
NM_026036	NM_024199	NM_026283	NM_175662	NM_026069	NM_025821	NM_026147
NM_026054	NM_024200	NM_026302	NM_175666	NM_026124	NM_025836	NM_026159
NM_026069	NM_024205	NM_026316	NM_176836	NM_026147	NM_025838	NM_026160
NM_026101	NM_024216	NM_026318	NM_176902	NM_026160	NM_025839	NM_026174
NM_026114	NM_024219	NM_026319	NM_176973	NM_026176	NM_025845	NM_026176
NM_026115	NM_024223	NM_026361	NM_177151	NM_026185	NM_025856	NM_026185
NM_026120	NM_024227	NM_026367	NM_177186	NM_026209	NM_025870	NM_026209
NM_026124	NM_024243	NM_026370	NM_177205	NM_026212	NM_025882	NM_026211
NM_026130	NM_024282	NM_026373	NM_177253	NM_026242	NM_025886	NM_026212
NM_026148	NM_024284	NM_026374	NM_177268	NM_026268	NM_025889	NM_026219
NM_026160	NM_024287	NM_026377	NM_177282	NM_026270	NM_025915	NM_026242
NM_026173	NM_024436	NM_026390	NM_177301	NM_026306	NM_025917	NM_026268
NM_026182	NM_024439	NM_026400	NM_177351	NM_026318	NM_025931	NM_026270
NM_026184	NM_024440	NM_026404	NM_177375	NM_026325	NM_025933	NM_026306
NM_026185	NM_024451	NM_026406	NM_177470	NM_026331	NM_025939	NM_026308
NM_026187	NM_024478	NM_026407	NM_177475	NM_026362	NM_025954	NM_026310
NM_026189	NM_025275	NM_026410	NM_177573	NM_026373	NM_025962	NM_026318
NM_026210	NM_025283	NM_026417	NM_177601	NM_026383	NM_025963	NM_026325
NM_026218	NM_025287	NM_026424	NM_177602	NM_026388	NM_025966	NM_026331
NM_026221	NM_025295	NM_026432	NM_177613	NM_026398	NM_025969	NM_026347
NM_026267	NM_025313	NM_026444	NM_177660	NM_026401	NM_025974	NM_026365
NM_026270	NM_025315	NM_026454	NM_177688	NM_026404	NM_025982	NM_026373
NM_026272	NM_025324	NM_026482	NM_177727	NM_026428	NM_025983	NM_026383
NM_026274	NM_025334	NM_026486	NM_177767	NM_026455	NM_025987	NM_026388
NM_026283	NM_025335	NM_026530	NM_177869	NM_026485	NM_025988	NM_026398
NM_026302	NM_025337	NM_026531	NM_177888	NM_026513	NM_026004	NM_026401
NM_026316	NM_025344	NM_026532	NM_177910	NM_026517	NM_026006	NM_026404
NM_026318	NM_025347	NM_026536	NM_178041	NM_026520	NM_026012	NM_026428
NM_026361	NM_025356	NM_026550	NM_178113	NM_026524	NM_026068	NM_026432
NM_026369	NM_025362	NM_026553	NM_178116	NM_026533	NM_026069	NM_026435
NM_026373	NM_025364	NM_026562	NM_178182	NM_026542	NM_026124	NM_026436
NM_026374	NM_025377	NM_026579	NM_178196	NM_026545	NM_026129	NM_026455
NM_026377	NM_025381	NM_026585	NM_178213	NM_026556	NM_026130	NM_026467
NM_026390	NM_025386	NM_026602	NM_178214	NM_026566	NM_026147	NM_026468
NM_026400	NM_025389	NM_026605	NM_178215	NM_026570	NM_026185	NM_026485
NM_026401	NM_025396	NM_026629	NM_178218	NM_026597	NM_026209	NM_026513
NM_026402	NM_025415	NM_026636	NM_178263	NM_026616	NM_026212	NM_026520
NM_026406	NM_025447	NM_026642	NM_178357	NM_026618	NM_026242	NM_026542
NM_026410	NM_025454	NM_026666	NM_178375	NM_026632	NM_026268	NM_026545
NM_026417	NM_025464	NM_026669	NM_178385	NM_026634	NM_026270	NM_026566
NM_026424	NM_025468	NM_026678	NM_178404	NM_026646	NM_026282	NM_026570
NM_026431	NM_025474	NM_026686	NM_178601	NM_026669	NM_026305	NM_026597
NM_026432	NM_025479	NM_026693	NM_178620	NM_026675	NM_026306	NM_026616
NM_026441	NM_025482	NM_026695	NM_178632	NM_026686	NM_026310	NM_026640
NM_026444	NM_025531	NM_026698	NM_178647	NM_026690	NM_026318	NM_026642
NM_026454	NM_025538	NM_026719	NM_178701	NM_026696	NM_026331	NM_026646
NM_026482	NM_025539	NM_026742	NM_178724	NM_026708	NM_026344	NM_026669
NM_026499	NM_025541	NM_026752	NM_178880	NM_026712	NM_026353	NM_026684
NM_026500	NM_025580	NM_026785	NM_178890	NM_026724	NM_026373	NM_026686
NM_026505	NM_025587	NM_026792	NM_178896	NM_026725	NM_026381	NM_026690
NM_026511	NM_025595	NM_026794	NM_178930	NM_026731	NM_026383	NM_026712
NM_026530	NM_025597	NM_026799	NM_181066	NM_026738	NM_026388	NM_026734
NM_026531	NM_025600	NM_026832	NM_181391	NM_026744	NM_026389	NM_026737
NM_026532	NM_025602	NM_026833	NM_181403	NM_026752	NM_026396	NM_026744
NM_026536	NM_025605	NM_026837	NM_181585	NM_026753	NM_026403	NM_026753
NM_026550	NM_025623	NM_026849	NM_181730	NM_026756	NM_026410	NM_026756
NM_026552	NM_025645	NM_026850	NM_181750	NM_026757	NM_026414	NM_026757
NM_026553	NM_025653	NM_026855	NM_181820	NM_026760	NM_026428	NM_026775
NM_026562	NM_025666	NM_026876	NM_182782	NM_026767	NM_026436	NM_026785
NM_026566	NM_025671	NM_026877	NM_182805	NM_026780	NM_026455	NM_026794
NM_026579	NM_025689	NM_026888	NM_183028	NM_026791	NM_026485	NM_026845
NM_026580	NM_025690	NM_026890	NM_183088	NM_026794	NM_026499	NM_026851
NM_026584	NM_025714	NM_026908	NM_183142	NM_026819	NM_026517	NM_026865
NM_026605	NM_025717	NM_026914	NM_183144	NM_026865	NM_026520	NM_026871
NM_026615	NM_025725	NM_026929	NM_183148	NM_026871	NM_026528	NM_026875
NM_026629	NM_025735	NM_026938	NM_183256	NM_026880	NM_026533	NM_026880
NM_026631	NM_025736	NM_026943	NM_184053	NM_026885	NM_026543	NM_026899
NM_026636	NM_025757	NM_026949	NM_194054	NM_026900	NM_026556	NM_026914
NM_026666	NM_025762	NM_026952	NM_194262	NM_026909	NM_026591	NM_026919
NM_026669	NM_025797	NM_026962	NM_194343	NM_026911	NM_026609	NM_026931
NM_026693	NM_025802	NM_026982	NM_194346	NM_026914	NM_026612	NM_026938
NM_026695	NM_025812	NM_027014	NM_194348	NM_026916	NM_026614	NM_026944
NM_026698	NM_025839	NM_027017	NM_197982	NM_026929	NM_026616	NM_026948
NM_026718	NM_025870	NM_027093	NM_197987	NM_026931	NM_026651	NM_026951
NM_026752	NM_025872	NM_027107	NM_197997	NM_026938	NM_026660	NM_026954
NM_026760	NM_025885	NM_027123	NM_198023	NM_026940	NM_026669	NM_026965
NM_026780	NM_025886	NM_027135	NM_198027	NM_026948	NM_026675	NM_026967
NM_026785	NM_025898	NM_027149	NM_198090	NM_026954	NM_026689	NM_026982
NM_026792	NM_025901	NM_027151	NM_198092	NM_026964	NM_026697	NM_026988
NM_026794	NM_025903	NM_027166	NM_198423	NM_026965	NM_026708	NM_027026
NM_026799	NM_025912	NM_027186	NM_198424	NM_026967	NM_026725	NM_027030
NM_026837	NM_025915	NM_027194	NM_198613	NM_026975	NM_026731	NM_027106
NM_026849	NM_025934	NM_027196	NM_198628	NM_026982	NM_026738	NM_027107
NM_026850	NM_025939	NM_027201	NM_198647	NM_026988	NM_026740	NM_027113
NM_026869	NM_025947	NM_027212	NM_199042	NM_026999	NM_026753	NM_027115
NM_026875	NM_025954	NM_027244	NM_199143	NM_027062	NM_026756	NM_027126
NM_026877	NM_025960	NM_027250	NM_199307	NM_027090	NM_026757	NM_027127
NM_026878	NM_025970	NM_027259	NM_201406	NM_027107	NM_026760	NM_027129
NM_026888	NM_025974	NM_027293	NM_203507	NM_027115	NM_026764	NM_027147
NM_026890	NM_025976	NM_027297	NM_207219	NM_027126	NM_026767	NM_027154
NM_026904	NM_025977	NM_027298	NM_207525	NM_027129	NM_026772	NM_027159
NM_026908	NM_025978	NM_027334	NM_207653	NM_027147	NM_026775	NM_027166
NM_026914	NM_025985	NM_027355	NM_207671	NM_027148	NM_026791	NM_027194
NM_026929	NM_025993	NM_027356	NM_207678	NM_027159	NM_026819	NM_027196
NM_026938	NM_025995	NM_027379	NR_002218	NM_027166	NM_026823	NM_027201
NM_026943	NM_026005	NM_027381	NR_002840	NM_027194	NM_026851	NM_027203
NM_026949	NM_026011	NM_027406	NR_002883	NM_027196	NM_026865	NM_027207
NM_026982	NM_026017	NM_027427	NR_002885	NM_027201	NM_026869	NM_027219
NM_026984	NM_026020	NM_027430	NR_003293	NM_027203	NM_026871	NM_027241
NM_027088	NM_026021	NM_027442	NR_003376	NM_027207	NM_026875	NM_027242
NM_027107	NM_026023	NM_027445	NR_003518	NM_027215	NM_026880	NM_027248
NM_027123	NM_026032	NM_027476	NR_015473	NM_027219	NM_026911	NM_027250
NM_027143	NM_026036	NM_027490	NR_015507	NM_027237	NM_026914	NM_027259
NM_027149	NM_026054	NM_027498	NR_015531	NM_027242	NM_026916	NM_027264
NM_027166	NM_026069	NM_027500	NR_015569	NM_027246	NM_026931	NM_027278
NM_027186	NM_026095	NM_027518	NR_015574	NM_027248	NM_026938	NM_027279
NM_027194	NM_026102	NM_027532	NR_027375	NM_027259	NM_026948	NM_027298
NM_027196	NM_026107	NM_027556	NR_027388	NM_027269	NM_026964	NM_027318
NM_027201	NM_026120	NM_027557	NR_027452	NM_027278	NM_026967	NM_027356
NM_027212	NM_026124	NM_027652	NR_027832	NM_027298	NM_026975	NM_027404
NM_027219	NM_026130	NM_027696	NR_027879	NM_027318	NM_026982	NM_027445
NM_027244	NM_026148	NM_027764	NR_027923	NM_027381	NM_026988	NM_027476
NM_027258	NM_026173	NM_027777	NR_027990	NM_027404	NM_027062	NM_027500
NM_027259	NM_026182	NM_027827	NR_028114	NM_027446	NM_027107	NM_027532
NM_027271	NM_026185	NM_027829	NR_028403	NM_027532	NM_027126	NM_027560
NM_027293	NM_026187	NM_027855	NR_028560	NM_027560	NM_027139	NM_027695
NM_027328	NM_026203	NM_027882	NR_029456	NM_027695	NM_027147	NM_027715
NM_027356	NM_026211	NM_027897	NR_030494	NM_027715	NM_027159	NM_027733
NM_027375	NM_026218	NM_027912	NR_030677	NM_027733	NM_027166	NM_027782
NM_027379	NM_026240	NM_027933	NR_030695	NM_027739	NM_027186	NM_027827
NM_027381	NM_026268	NM_027946	NR_030698	NM_027827	NM_027196	NM_027855
NM_027406	NM_026270	NM_027959	NR_030699	NM_027855	NM_027203	NM_027904
NM_027430	NM_026272	NM_027985	NR_030711	NM_027862	NM_027207	NM_027909
NM_027432	NM_026274	NM_027996	NR_030777	NM_027896	NM_027219	NM_027919
NM_027434	NM_026275	NM_028005	NR_031758	NM_027909	NM_027248	NM_027950
NM_027445	NM_026283	NM_028009	NR_031761	NM_027910	NM_027250	NM_028005
NM_027476	NM_026302	NM_028014	NR_033148	NM_027917	NM_027259	NM_028022
NM_027490	NM_026306	NM_028020	NR_033225	NM_027919	NM_027264	NM_028028
NM_027518	NM_026316	NM_028028		NM_027950	NM_027269	NM_028036
NM_027556	NM_026353	NM_028041		NM_027982	NM_027298	NM_028044
NM_027557	NM_026361	NM_028042		NM_028005	NM_027318	NM_028054
NM_027652	NM_026367	NM_028044		NM_028023	NM_027353	NM_028061
NM_027696	NM_026369	NM_028047		NM_028024	NM_027376	NM_028076
NM_027715	NM_026373	NM_028048		NM_028028	NM_027416	NM_028086
NM_027764	NM_026374	NM_028054		NM_028036	NM_027453	NM_028117
NM_027777	NM_026377	NM_028074		NM_028041	NM_027480	NM_028179
NM_027797	NM_026382	NM_028077		NM_028054	NM_027532	NM_028188
NM_027829	NM_026386	NM_028081		NM_028056	NM_027560	NM_028207
NM_027855	NM_026400	NM_028108		NM_028061	NM_027695	NM_028230
NM_027882	NM_026402	NM_028120		NM_028086	NM_027733	NM_028263
NM_027892	NM_026403	NM_028131		NM_028092	NM_027739	NM_028320
NM_027897	NM_026406	NM_028170		NM_028101	NM_027827	NM_028389
NM_027905	NM_026410	NM_028201		NM_028179	NM_027859	NM_028428
NM_027930	NM_026417	NM_028248		NM_028188	NM_027909	NM_028544
NM_027933	NM_026424	NM_028260		NM_028207	NM_027917	NM_028753
NM_027946	NM_026440	NM_028283		NM_028230	NM_027950	NM_028754
NM_027959	NM_026441	NM_028299		NM_028263	NM_027985	NM_028769
NM_028005	NM_026444	NM_028307		NM_028317	NM_027987	NM_028774
NM_028009	NM_026454	NM_028312		NM_028381	NM_028005	NM_028778
NM_028014	NM_026482	NM_028320		NM_028428	NM_028023	NM_028780
NM_028020	NM_026499	NM_028354		NM_028454	NM_028024	NM_028820
NM_028028	NM_026500	NM_028381		NM_028479	NM_028028	NM_028863
NM_028030	NM_026505	NM_028385		NM_028484	NM_028036	NM_028876
NM_028036	NM_026517	NM_028394		NM_028544	NM_028041	NM_028881
NM_028041	NM_026530	NM_028399		NM_028712	NM_028048	NM_028890
NM_028042	NM_026531	NM_028410		NM_028753	NM_028064	NM_028900
NM_028044	NM_026536	NM_028412		NM_028754	NM_028086	NM_028904
NM_028047	NM_026552	NM_028419		NM_028769	NM_028117	NM_028922
NM_028048	NM_026553	NM_028430		NM_028774	NM_028179	NM_028984
NM_028074	NM_026562	NM_028439		NM_028780	NM_028188	NM_028986
NM_028077	NM_026579	NM_028481		NM_028820	NM_028207	NM_029020
NM_028081	NM_026580	NM_028523		NM_028863	NM_028235	NM_029083
NM_028083	NM_026591	NM_028576		NM_028865	NM_028263	NM_029090
NM_028108	NM_026602	NM_028611		NM_028881	NM_028381	NM_029103
NM_028120	NM_026605	NM_028626		NM_028888	NM_028420	NM_029271
NM_028131	NM_026612	NM_028658		NM_028890	NM_028444	NM_029293
NM_028132	NM_026613	NM_028680		NM_028900	NM_028479	NM_029305
NM_028201	NM_026626	NM_028712		NM_028904	NM_028544	NM_029321
NM_028234	NM_026629	NM_028718		NM_029021	NM_028662	NM_029330
NM_028260	NM_026631	NM_028721		NM_029083	NM_028716	NM_029377
NM_028283	NM_026636	NM_028766		NM_029092	NM_028730	NM_029385
NM_028307	NM_026658	NM_028769		NM_029101	NM_028769	NM_029391
NM_028312	NM_026666	NM_028778		NM_029103	NM_028774	NM_029418
NM_028316	NM_026669	NM_028787		NM_029236	NM_028778	NM_029436
NM_028320	NM_026675	NM_028800		NM_029271	NM_028865	NM_029465
NM_028381	NM_026678	NM_028805		NM_029293	NM_028875	NM_029485
NM_028385	NM_026695	NM_028814		NM_029305	NM_028881	NM_029555
NM_028387	NM_026698	NM_028863		NM_029307	NM_028890	NM_029562
NM_028398	NM_026732	NM_028865		NM_029321	NM_029020	NM_029564
NM_028399	NM_026752	NM_028868		NM_029377	NM_029021	NM_029571
NM_028419	NM_026784	NM_028871		NM_029385	NM_029083	NM_029584
NM_028430	NM_026785	NM_028904		NM_029391	NM_029103	NM_029600
NM_028523	NM_026792	NM_028938		NM_029406	NM_029293	NM_029632
NM_028617	NM_026794	NM_028945		NM_029410	NM_029305	NM_029701
NM_028626	NM_026799	NM_028986		NM_029420	NM_029307	NM_029704
NM_028657	NM_026823	NM_029020		NM_029485	NM_029377	NM_029787
NM_028680	NM_026849	NM_029031		NM_029564	NM_029384	NM_029789
NM_028712	NM_026850	NM_029074		NM_029571	NM_029385	NM_029809
NM_028720	NM_026855	NM_029320		NM_029628	NM_029391	NM_029858
NM_028721	NM_026869	NM_029332		NM_029631	NM_029406	NM_029865
NM_028754	NM_026875	NM_029349		NM_029632	NM_029410	NM_029872
NM_028769	NM_026876	NM_029353		NM_029701	NM_029420	NM_029947
NM_028778	NM_026877	NM_029362		NM_029704	NM_029436	NM_030037
NM_028787	NM_026888	NM_029408		NM_029787	NM_029465	NM_030064
NM_028794	NM_026890	NM_029436		NM_029796	NM_029485	NM_030083
NM_028800	NM_026914	NM_029454		NM_029865	NM_029532	NM_030188
NM_028805	NM_026919	NM_029519		NM_029872	NM_029555	NM_030207
NM_028809	NM_026929	NM_029555		NM_029887	NM_029564	NM_030228
NM_028814	NM_026937	NM_029557		NM_030037	NM_029571	NM_030240
NM_028821	NM_026938	NM_029564		NM_030064	NM_029612	NM_030252
NM_028863	NM_026943	NM_029565		NM_030083	NM_029632	NM_030258
NM_028865	NM_026949	NM_029573		NM_030145	NM_029687	NM_030685
NM_028871	NM_026982	NM_029598		NM_030207	NM_029701	NM_030693
NM_028873	NM_026984	NM_029610		NM_030228	NM_029704	NM_030694
NM_028904	NM_026987	NM_029673		NM_030240	NM_029720	NM_030697
NM_028945	NM_027107	NM_029709		NM_030244	NM_029767	NM_030705
NM_028986	NM_027123	NM_029711		NM_030248	NM_029786	NM_030750
NM_029020	NM_027143	NM_029720		NM_030252	NM_029787	NM_031156
NM_029031	NM_027149	NM_029735		NM_030685	NM_029796	NM_031165
NM_029074	NM_027166	NM_029736		NM_030693	NM_029849	NM_031248
NM_029090	NM_027186	NM_029742		NM_030697	NM_029858	NM_031375
NM_029103	NM_027194	NM_029763		NM_030705	NM_029865	NM_031868
NM_029186	NM_027196	NM_029791		NM_030743	NM_029872	NM_031997
NM_029250	NM_027207	NM_029814		NM_030880	NM_029887	NM_032004
NM_029254	NM_027212	NM_029825		NM_031165	NM_029938	NM_032544
NM_029321	NM_027219	NM_029857		NM_031166	NM_029998	NM_033072
NM_029408	NM_027242	NM_029865		NM_031170	NM_030037	NM_033325
NM_029436	NM_027244	NM_029868		NM_031248	NM_030064	NM_033398
NM_029457	NM_027258	NM_029870		NM_031842	NM_030083	NM_033444
NM_029466	NM_027259	NM_029887		NM_031868	NM_030116	NM_033562
NM_029519	NM_027271	NM_029924		NM_032004	NM_030145	NM_033601
NM_029564	NM_027293	NM_029926		NM_032544	NM_030205	NM_033607
NM_029565	NM_027298	NM_029949		NM_033072	NM_030207	NM_033612
NM_029573	NM_027315	NM_029965		NM_033398	NM_030218	NM_053009
NM_029606	NM_027318	NM_030014		NM_033444	NM_030228	NM_053100
NM_029673	NM_027328	NM_030064		NM_033562	NM_030229	NM_053109
NM_029711	NM_027348	NM_030093		NM_033596	NM_030240	NM_053162
NM_029720	NM_027356	NM_030096		NM_033601	NM_030244	NM_053163
NM_029735	NM_027373	NM_030100		NM_033617	NM_030248	NM_053164
NM_029742	NM_027379	NM_030178		NM_052991	NM_030251	NM_053166
NM_029756	NM_027381	NM_030207		NM_052992	NM_030252	NM_053196
NM_029763	NM_027406	NM_030215		NM_053068	NM_030685	NM_053208
NM_029788	NM_027427	NM_030241		NM_053082	NM_030694	NM_053247
NM_029791	NM_027430	NM_030253		NM_053100	NM_030705	NM_053257
NM_029814	NM_027442	NM_030257		NM_053162	NM_030729	NM_054057
NM_029865	NM_027445	NM_030261		NM_053163	NM_030743	NM_054077
NM_029868	NM_027456	NM_030557		NM_053164	NM_030880	NM_054087
NM_029870	NM_027476	NM_030564		NM_053208	NM_031165	NM_054099
NM_029887	NM_027490	NM_030678		NM_053257	NM_031172	NM_054102
NM_029922	NM_027500	NM_030684		NM_053263	NM_031392	NM_080434
NM_029924	NM_027518	NM_030692		NM_053267	NM_031405	NM_080555
NM_029965	NM_027532	NM_030697		NM_054087	NM_031868	NM_080559
NM_030013	NM_027556	NM_030702		NM_054102	NM_032004	NM_130796
NM_030014	NM_027557	NM_031165		NM_057171	NM_032544	NM_130864
NM_030064	NM_027652	NM_031166		NM_078477	NM_033072	NM_133210
NM_030093	NM_027696	NM_031177		NM_080289	NM_033398	NM_133221
NM_030112	NM_027727	NM_031375		NM_080445	NM_033444	NM_133234
NM_030153	NM_027740	NM_031867		NM_080559	NM_033562	NM_133626
NM_030178	NM_027777	NM_031997		NM_130796	NM_033612	NM_133653
NM_030207	NM_027797	NM_032544		NM_130864	NM_033617	NM_133668
NM_030215	NM_027804	NM_032610		NM_133185	NM_052991	NM_133673
NM_030241	NM_027829	NM_033218		NM_133210	NM_052992	NM_133676
NM_030245	NM_027855	NM_033526		NM_133221	NM_053009	NM_133678
NM_030250	NM_027882	NM_053072		NM_133234	NM_053068	NM_133684
NM_030257	NM_027892	NM_053074		NM_133346	NM_053082	NM_133716
NM_030261	NM_027905	NM_053102		NM_133626	NM_053088	NM_133717
NM_030557	NM_027912	NM_053103		NM_133662	NM_053100	NM_133718
NM_030564	NM_027920	NM_053162		NM_133667	NM_053109	NM_133719
NM_030566	NM_027930	NM_053173		NM_133676	NM_053176	NM_133724
NM_030678	NM_027933	NM_053179		NM_133678	NM_053194	NM_133734
NM_030692	NM_027946	NM_053194		NM_133693	NM_053208	NM_133759
NM_030695	NM_027959	NM_053196		NM_133694	NM_053247	NM_133774
NM_030702	NM_028005	NM_053263		NM_133714	NM_053263	NM_133778
NM_031165	NM_028009	NM_053266		NM_133719	NM_053266	NM_133794
NM_031166	NM_028014	NM_053272		NM_133724	NM_053267	NM_133796
NM_031177	NM_028020	NM_054057		NM_133734	NM_078478	NM_133819
NM_031867	NM_028031	NM_054087		NM_133772	NM_080445	NM_133834
NM_031997	NM_028036	NM_054102		NM_133796	NM_080559	NM_133839
NM_032544	NM_028041	NM_057171		NM_133819	NM_080795	NM_133840
NM_033218	NM_028042	NM_057172		NM_133834	NM_080837	NM_133858
NM_033371	NM_028044	NM_080469		NM_133854	NM_080849	NM_133865
NM_033474	NM_028048	NM_080558		NM_133879	NM_130863	NM_133883
NM_033565	NM_028074	NM_080560		NM_133883	NM_130864	NM_133898
NM_052993	NM_028083	NM_080633		NM_133915	NM_130882	NM_133902
NM_053072	NM_028108	NM_130864		NM_133918	NM_133210	NM_133915
NM_053074	NM_028120	NM_130879		NM_133924	NM_133223	NM_133918
NM_053082	NM_028127	NM_133210		NM_133940	NM_133234	NM_133919
NM_053100	NM_028131	NM_133215		NM_133949	NM_133626	NM_133926
NM_053102	NM_028170	NM_133236		NM_133976	NM_133667	NM_133940
NM_053103	NM_028201	NM_133665		NM_133996	NM_133670	NM_133997
NM_053162	NM_028248	NM_133688		NM_133997	NM_133673	NM_134003
NM_053173	NM_028260	NM_133705		NM_134003	NM_133676	NM_134020
NM_053179	NM_028283	NM_133734		NM_134021	NM_133678	NM_134021
NM_053186	NM_028307	NM_133739		NM_134025	NM_133693	NM_134052
NM_053194	NM_028312	NM_133752		NM_134032	NM_133694	NM_134054
NM_053196	NM_028320	NM_133756		NM_134052	NM_133718	NM_134058
NM_053263	NM_028354	NM_133759		NM_134054	NM_133727	NM_134083
NM_053266	NM_028369	NM_133762		NM_134058	NM_133734	NM_134097
NM_053272	NM_028372	NM_133770		NM_134059	NM_133759	NM_134114
NM_054071	NM_028381	NM_133780		NM_134097	NM_133768	NM_134122
NM_054087	NM_028385	NM_133787		NM_134100	NM_133772	NM_134148
NM_054102	NM_028387	NM_133792		NM_134122	NM_133796	NM_134149
NM_057171	NM_028394	NM_133794		NM_134148	NM_133815	NM_134230
NM_057172	NM_028399	NM_133819		NM_134149	NM_133819	NM_138302
NM_078484	NM_028410	NM_133821		NM_138302	NM_133834	NM_138313
NM_080289	NM_028412	NM_133834		NM_138313	NM_133854	NM_138721
NM_080456	NM_028419	NM_133880		NM_138597	NM_133865	NM_138741
NM_080469	NM_028427	NM_133886		NM_138656	NM_133918	NM_138956
NM_080558	NM_028439	NM_133889		NM_138670	NM_133924	NM_139141
NM_080560	NM_028481	NM_133907		NM_138671	NM_133940	NM_139236
NM_080633	NM_028521	NM_133914		NM_138749	NM_133943	NM_139292
NM_080708	NM_028523	NM_133917		NM_138753	NM_133949	NM_139295
NM_130864	NM_028546	NM_133919		NM_138951	NM_133955	NM_139306
NM_130879	NM_028617	NM_133939		NM_139149	NM_133992	NM_144538
NM_130889	NM_028626	NM_133945		NM_139151	NM_133997	NM_144549
NM_133210	NM_028657	NM_133952		NM_139292	NM_134003	NM_144560
NM_133215	NM_028658	NM_133964		NM_139307	NM_134021	NM_144792
NM_133234	NM_028680	NM_133992		NM_144520	NM_134025	NM_144800
NM_133236	NM_028709	NM_134014		NM_144549	NM_134028	NM_144830
NM_133665	NM_028720	NM_134015		NM_144560	NM_134059	NM_144866
NM_133671	NM_028721	NM_134023		NM_144830	NM_134100	NM_144888
NM_133734	NM_028722	NM_134041		NM_144858	NM_134122	NM_144913
NM_133753	NM_028731	NM_134079		NM_144869	NM_134148	NM_144948
NM_133756	NM_028769	NM_134114		NM_144870	NM_134230	NM_144958
NM_133759	NM_028778	NM_134126		NM_144897	NM_138302	NM_145133
NM_133780	NM_028787	NM_134149		NM_144898	NM_138310	NM_145152
NM_133786	NM_028794	NM_134151		NM_144913	NM_138313	NM_145154
NM_133792	NM_028800	NM_134255		NM_144948	NM_138589	NM_145215
NM_133794	NM_028805	NM_138314		NM_144958	NM_138601	NM_145229
NM_133816	NM_028814	NM_138580		NM_145147	NM_138656	NM_145359
NM_133819	NM_028863	NM_138589		NM_145151	NM_138670	NM_145360
NM_133821	NM_028865	NM_138590		NM_145152	NM_138671	NM_145361
NM_133834	NM_028871	NM_138599		NM_145154	NM_138676	NM_145377
NM_133880	NM_028904	NM_138651		NM_145156	NM_138749	NM_145387
NM_133886	NM_028945	NM_138659		NM_145215	NM_138951	NM_145410
NM_133889	NM_029020	NM_138677		NM_145229	NM_139149	NM_145412
NM_133891	NM_029031	NM_138744		NM_145353	NM_139151	NM_145426
NM_133914	NM_029074	NM_138745		NM_145359	NM_139229	NM_145427
NM_133917	NM_029077	NM_138748		NM_145360	NM_139236	NM_145429
NM_133924	NM_029103	NM_138753		NM_145365	NM_139292	NM_145430
NM_133930	NM_029157	NM_138754		NM_145377	NM_139306	NM_145434
NM_133945	NM_029250	NM_138953		NM_145385	NM_139307	NM_145459
NM_133952	NM_029332	NM_139272		NM_145387	NM_144522	NM_145472
NM_133954	NM_029353	NM_139292		NM_145405	NM_144526	NM_145478
NM_133992	NM_029364	NM_139308		NM_145410	NM_144538	NM_145512
NM_134012	NM_029408	NM_144500		NM_145421	NM_144549	NM_145539
NM_134014	NM_029409	NM_144520		NM_145433	NM_144560	NM_145566
NM_134023	NM_029436	NM_144545		NM_145434	NM_144793	NM_145569
NM_134024	NM_029466	NM_144549		NM_145459	NM_144813	NM_145570
NM_134034	NM_029519	NM_144793		NM_145472	NM_144830	NM_145578
NM_134041	NM_029532	NM_144801		NM_145478	NM_144870	NM_145713
NM_134079	NM_029564	NM_144812		NM_145566	NM_144888	NM_145819
NM_134114	NM_029565	NM_144835		NM_145569	NM_144897	NM_145822
NM_134123	NM_029610	NM_144844		NM_145578	NM_144898	NM_145824
NM_134126	NM_029623	NM_144860		NM_145589	NM_144903	NM_145923
NM_134149	NM_029631	NM_144888		NM_145713	NM_144907	NM_145928
NM_134255	NM_029673	NM_144901		NM_145822	NM_144913	NM_145931
NM_138580	NM_029709	NM_144927		NM_145829	NM_144958	NM_145954
NM_138586	NM_029720	NM_144959		NM_145832	NM_145147	NM_145972
NM_138589	NM_029735	NM_145076		NM_145836	NM_145151	NM_145973
NM_138594	NM_029736	NM_145130		NM_145931	NM_145152	NM_145999
NM_138599	NM_029742	NM_145131		NM_145938	NM_145154	NM_146059
NM_138604	NM_029767	NM_145150		NM_145954	NM_145156	NM_146083
NM_138606	NM_029788	NM_145209		NM_145958	NM_145215	NM_146093
NM_138651	NM_029791	NM_145215		NM_145972	NM_145229	NM_146094
NM_138677	NM_029814	NM_145354		NM_145974	NM_145359	NM_146099
NM_138744	NM_029852	NM_145360		NM_145987	NM_145360	NM_146110
NM_138745	NM_029857	NM_145374		NM_145999	NM_145365	NM_146116
NM_138748	NM_029865	NM_145385		NM_146020	NM_145377	NM_146127
NM_138753	NM_029870	NM_145425		NM_146035	NM_145385	NM_146129
NM_138951	NM_029887	NM_145429		NM_146059	NM_145387	NM_146145
NM_138953	NM_029896	NM_145445		NM_146083	NM_145421	NM_146165
NM_139149	NM_029912	NM_145478		NM_146085	NM_145433	NM_146205
NM_139272	NM_029922	NM_145500		NM_146090	NM_145434	NM_146514
NM_139292	NM_029965	NM_145501		NM_146093	NM_145472	NM_146692
NM_139307	NM_030013	NM_145519		NM_146094	NM_145478	NM_146700
NM_139308	NM_030014	NM_145529		NM_146103	NM_145536	NM_148924
NM_144500	NM_030064	NM_145543		NM_146115	NM_145540	NM_148939
NM_144538	NM_030178	NM_145547		NM_146116	NM_145556	NM_148952
NM_144545	NM_030184	NM_145568		NM_146127	NM_145566	NM_152804
NM_144549	NM_030207	NM_145571		NM_146129	NM_145569	NM_152821
NM_144801	NM_030235	NM_145582		NM_146177	NM_145578	NM_152824
NM_144812	NM_030241	NM_145588		NM_146178	NM_145619	NM_153083
NM_144838	NM_030250	NM_145589		NM_146205	NM_145625	NM_153088
NM_144844	NM_030252	NM_145608		NM_146249	NM_145713	NM_153100
NM_144858	NM_030257	NM_145620		NM_147201	NM_145819	NM_153119
NM_144860	NM_030261	NM_145625		NM_147778	NM_145822	NM_153150
NM_144901	NM_030262	NM_145632		NM_148951	NM_145832	NM_153152
NM_144959	NM_030564	NM_145633		NM_152804	NM_145925	NM_153175
NM_145076	NM_030678	NM_145742		NM_153056	NM_145931	NM_153198
NM_145130	NM_030692	NM_145925		NM_153088	NM_145953	NM_153287
NM_145131	NM_030702	NM_145943		NM_153104	NM_146035	NM_153484
NM_145215	NM_030743	NM_145969		NM_153142	NM_146083	NM_153506
NM_145354	NM_031165	NM_145993		NM_153150	NM_146093	NM_153513
NM_145360	NM_031166	NM_146006		NM_153152	NM_146094	NM_153533
NM_145374	NM_031177	NM_146033		NM_153159	NM_146103	NM_153557
NM_145385	NM_031867	NM_146035		NM_153161	NM_146110	NM_153596
NM_145425	NM_031868	NM_146036		NM_153173	NM_146115	NM_153599
NM_145429	NM_031877	NM_146087		NM_153175	NM_146129	NM_153679
NM_145445	NM_031997	NM_146091		NM_153198	NM_146165	NM_153782
NM_145470	NM_032003	NM_146093		NM_153287	NM_146177	NM_170598
NM_145471	NM_032544	NM_146096		NM_153484	NM_146205	NM_170760
NM_145478	NM_032610	NM_146099		NM_153526	NM_146230	NM_172086
NM_145497	NM_033218	NM_146104		NM_153557	NM_146256	NM_172116
NM_145500	NM_033371	NM_146114		NM_153566	NM_146691	NM_172145
NM_145501	NM_033474	NM_146129		NM_153596	NM_147776	NM_172148
NM_145505	NM_053072	NM_146131		NM_153679	NM_147778	NM_172162
NM_145519	NM_053074	NM_146133		NM_153778	NM_148924	NM_172254
NM_145529	NM_053102	NM_146134		NM_153790	NM_152807	NM_172272
NM_145568	NM_053103	NM_146144		NM_170760	NM_153074	NM_172382
NM_145588	NM_053162	NM_146150		NM_172086	NM_153088	NM_172391
NM_145589	NM_053173	NM_146151		NM_172116	NM_153100	NM_172482
NM_145620	NM_053179	NM_146164		NM_172145	NM_153136	NM_172501
NM_145625	NM_053186	NM_146176		NM_172162	NM_153142	NM_172561
NM_145627	NM_053196	NM_146177		NM_172259	NM_153143	NM_172607
NM_145632	NM_053263	NM_146183		NM_172260	NM_153144	NM_172647
NM_145633	NM_053266	NM_146194		NM_172407	NM_153198	NM_172691
NM_145742	NM_053272	NM_146214		NM_172457	NM_153287	NM_172707
NM_145925	NM_054057	NM_146217		NM_172501	NM_153459	NM_172746
NM_145929	NM_054071	NM_146248		NM_172541	NM_153484	NM_172877
NM_145962	NM_054087	NM_146251		NM_172561	NM_153526	NM_172919
NM_145965	NM_054102	NM_146252		NM_172570	NM_153557	NM_172991
NM_146006	NM_057172	NM_147201		NM_172607	NM_153577	NM_173374
NM_146008	NM_080469	NM_147778		NM_172609	NM_153596	NM_173397
NM_146033	NM_080560	NM_148924		NM_172612	NM_153679	NM_173399
NM_146035	NM_080633	NM_148934		NM_172691	NM_153789	NM_173427
NM_146087	NM_130450	NM_152804		NM_172705	NM_153790	NM_173445
NM_146090	NM_130864	NM_152809		NM_172769	NM_153793	NM_173742
NM_146091	NM_130879	NM_153055		NM_172796	NM_153796	NM_173785
NM_146093	NM_130889	NM_153088		NM_172826	NM_153807	NM_174870
NM_146094	NM_133210	NM_153092		NM_172871	NM_170669	NM_174960
NM_146096	NM_133215	NM_153134		NM_173371	NM_170755	NM_174987
NM_146099	NM_133225	NM_153136		NM_173374	NM_172086	NM_174990
NM_146104	NM_133234	NM_153141		NM_173397	NM_172148	NM_174992
NM_146105	NM_133236	NM_153162		NM_173427	NM_172162	NM_174996
NM_146121	NM_133358	NM_153391		NM_173445	NM_172259	NM_175015
NM_146129	NM_133665	NM_153413		NM_173453	NM_172260	NM_175016
NM_146133	NM_133694	NM_153423		NM_173719	NM_172396	NM_175088
NM_146134	NM_133705	NM_153459		NM_173733	NM_172561	NM_175090
NM_146144	NM_133734	NM_153501		NM_173742	NM_172570	NM_175096
NM_146150	NM_133739	NM_153526		NM_173785	NM_172612	NM_175102
NM_146151	NM_133750	NM_153533		NM_174987	NM_172691	NM_175109
NM_146164	NM_133753	NM_153542		NM_174989	NM_172705	NM_175116
NM_146176	NM_133756	NM_153545		NM_175015	NM_172736	NM_175133
NM_146177	NM_133759	NM_153560		NM_175016	NM_172761	NM_175175
NM_146207	NM_133770	NM_153567		NM_175093	NM_172769	NM_175206
NM_146217	NM_133780	NM_153787		NM_175103	NM_172774	NM_175246
NM_146248	NM_133787	NM_170592		NM_175109	NM_172796	NM_175264
NM_146251	NM_133794	NM_170687		NM_175118	NM_172871	NM_175266
NM_147176	NM_133816	NM_170760		NM_175121	NM_173371	NM_175270
NM_147201	NM_133819	NM_171826		NM_175163	NM_173397	NM_175311
NM_147778	NM_133834	NM_172015		NM_175206	NM_173399	NM_175318
NM_152804	NM_133886	NM_172132		NM_175207	NM_173427	NM_175329
NM_152809	NM_133889	NM_172148		NM_175246	NM_173430	NM_175397
NM_153055	NM_133914	NM_172259		NM_175266	NM_173445	NM_175399
NM_153056	NM_133917	NM_172262		NM_175270	NM_173719	NM_175439
NM_153082	NM_133924	NM_172268		NM_175273	NM_173742	NM_175449
NM_153088	NM_133930	NM_172272		NM_175311	NM_173752	NM_175483
NM_153104	NM_133933	NM_172281		NM_175329	NM_174989	NM_175526
NM_153136	NM_133940	NM_172282		NM_175332	NM_174992	NM_175529
NM_153141	NM_133943	NM_172293		NM_175383	NM_174996	NM_175649
NM_153195	NM_133945	NM_172310		NM_175389	NM_175015	NM_175652
NM_153413	NM_133992	NM_172410		NM_175399	NM_175022	NM_175656
NM_153459	NM_133994	NM_172428		NM_175443	NM_175090	NM_175662
NM_153484	NM_134012	NM_172453		NM_175449	NM_175102	NM_175860
NM_153501	NM_134014	NM_172464		NM_175474	NM_175103	NM_176808
NM_153526	NM_134023	NM_172482		NM_175483	NM_175116	NM_176838
NM_153542	NM_134024	NM_172509		NM_175491	NM_175121	NM_176902
NM_153545	NM_134041	NM_172543		NM_175529	NM_175126	NM_177093
NM_153560	NM_134079	NM_172566		NM_175530	NM_175163	NM_177101
NM_153583	NM_134084	NM_172573		NM_175654	NM_175175	NM_177140
NM_153787	NM_134114	NM_172582		NM_175656	NM_175206	NM_177248
NM_153802	NM_134126	NM_172585		NM_175662	NM_175207	NM_177301
NM_172132	NM_134255	NM_172594		NM_175833	NM_175245	NM_177344
NM_172262	NM_138314	NM_172595		NM_175860	NM_175246	NM_177391
NM_172268	NM_138586	NM_172596		NM_176785	NM_175263	NM_177564
NM_172281	NM_138589	NM_172605		NM_176838	NM_175266	NM_177588
NM_172282	NM_138590	NM_172626		NM_176902	NM_175270	NM_177601
NM_172410	NM_138599	NM_172647		NM_177001	NM_175287	NM_177615
NM_172421	NM_138651	NM_172665		NM_177140	NM_175308	NM_177619
NM_172472	NM_138659	NM_172666		NM_177301	NM_175311	NM_177632
NM_172509	NM_138668	NM_172671		NM_177305	NM_175329	NM_177688
NM_172543	NM_138671	NM_172674		NM_177340	NM_175332	NM_177692
NM_172569	NM_138677	NM_172684		NM_177344	NM_175366	NM_177741
NM_172573	NM_138744	NM_172698		NM_177362	NM_175382	NM_177788
NM_172582	NM_138745	NM_172707		NM_177410	NM_175403	NM_177876
NM_172585	NM_138753	NM_172716		NM_177601	NM_175433	NM_177878
NM_172593	NM_138755	NM_172717		NM_177603	NM_175439	NM_177993
NM_172594	NM_138951	NM_172724		NM_177632	NM_175443	NM_178162
NM_172595	NM_138953	NM_172725		NM_177643	NM_175491	NM_178189
NM_172605	NM_139292	NM_172736		NM_177648	NM_175529	NM_178192
NM_172626	NM_139307	NM_172742		NM_177688	NM_175530	NM_178193
NM_172663	NM_139308	NM_172746		NM_177692	NM_175646	NM_178196
NM_172666	NM_144500	NM_172748		NM_177715	NM_175652	NM_178208
NM_172671	NM_144523	NM_172803		NM_177725	NM_175653	NM_178211
NM_172674	NM_144526	NM_172839		NM_177741	NM_175662	NM_178213
NM_172679	NM_144549	NM_172918		NM_177846	NM_175833	NM_178214
NM_172684	NM_144793	NM_172919		NM_177876	NM_175860	NM_178218
NM_172699	NM_144801	NM_172943		NM_177878	NM_176838	NM_178269
NM_172703	NM_144812	NM_172958		NM_177993	NM_176843	NM_178357
NM_172707	NM_144835	NM_172961		NM_178111	NM_176902	NM_178373
NM_172716	NM_144838	NM_172965		NM_178182	NM_177001	NM_178376
NM_172717	NM_144844	NM_172988		NM_178192	NM_177140	NM_178385
NM_172724	NM_144858	NM_172990		NM_178195	NM_177248	NM_178421
NM_172725	NM_144860	NM_173015		NM_178196	NM_177340	NM_178577
NM_172736	NM_144886	NM_173018		NM_178197	NM_177370	NM_178600
NM_172748	NM_144888	NM_173019		NM_178205	NM_177382	NM_178603
NM_172782	NM_144923	NM_173187		NM_178206	NM_177410	NM_178606
NM_172803	NM_144927	NM_173363		NM_178207	NM_177473	NM_178612
NM_172823	NM_145076	NM_173369		NM_178208	NM_177564	NM_178619
NM_172833	NM_145130	NM_173382		NM_178210	NM_177601	NM_178637
NM_172839	NM_145131	NM_173388		NM_178213	NM_177613	NM_178643
NM_172939	NM_145150	NM_173416		NM_178214	NM_177619	NM_178647
NM_172943	NM_145151	NM_173432		NM_178218	NM_177632	NM_178682
NM_172952	NM_145209	NM_173735		NM_178269	NM_177643	NM_178734
NM_172958	NM_145215	NM_173742		NM_178376	NM_177670	NM_178762
NM_172961	NM_145354	NM_173751		NM_178385	NM_177688	NM_178874
NM_172965	NM_145360	NM_173753		NM_178577	NM_177692	NM_178891
NM_172990	NM_145385	NM_173756		NM_178598	NM_177699	NM_180962
NM_173015	NM_145407	NM_173763		NM_178600	NM_177721	NM_181318
NM_173018	NM_145425	NM_173784		NM_178619	NM_177725	NM_181390
NM_173026	NM_145429	NM_173865		NM_178691	NM_177876	NM_181392
NM_173185	NM_145445	NM_173866		NM_178699	NM_177993	NM_181409
NM_173363	NM_145470	NM_174852		NM_178732	NM_178035	NM_181418
NM_173369	NM_145471	NM_174987		NM_178734	NM_178111	NM_181582
NM_173388	NM_145478	NM_174989		NM_178757	NM_178196	NM_181821
NM_173432	NM_145497	NM_175009		NM_178762	NM_178206	NM_182650
NM_173444	NM_145500	NM_175023		NM_178802	NM_178207	NM_182783
NM_173719	NM_145505	NM_175036		NM_178891	NM_178208	NM_182805
NM_173735	NM_145519	NM_175089		NM_180962	NM_178214	NM_183020
NM_173742	NM_145529	NM_175090		NM_181328	NM_178269	NM_183088
NM_173751	NM_145543	NM_175098		NM_181403	NM_178357	NM_183195
NM_173753	NM_145547	NM_175102		NM_181582	NM_178376	NM_183249
NM_173756	NM_145568	NM_175107		NM_181821	NM_178385	NM_183315
NM_173763	NM_145571	NM_175116		NM_182650	NM_178577	NM_183406
NM_173865	NM_145588	NM_175145		NM_182782	NM_178604	NM_194064
NM_174852	NM_145620	NM_175164		NM_182805	NM_178605	NM_194066
NM_175009	NM_145625	NM_175215		NM_182927	NM_178619	NM_194068
NM_175023	NM_145633	NM_175229		NM_183020	NM_178691	NM_194069
NM_175036	NM_145742	NM_175246		NM_183097	NM_178698	NM_194269
NM_175089	NM_145943	NM_175258		NM_183112	NM_178734	NM_194335
NM_175090	NM_145965	NM_175260		NM_183137	NM_178757	NM_197979
NM_175103	NM_145969	NM_175265		NM_183149	NM_178799	NM_197982
NM_175107	NM_145975	NM_175266		NM_183170	NM_178802	NM_197986
NM_175118	NM_145979	NM_175286		NM_183195	NM_178874	NM_197989
NM_175138	NM_145993	NM_175294		NM_183256	NM_178889	NM_197992
NM_175154	NM_146003	NM_175310		NM_183261	NM_178891	NM_197995
NM_175215	NM_146006	NM_175331		NM_183286	NM_178926	NM_198001
NM_175226	NM_146033	NM_175374		NM_183315	NM_178929	NM_198006
NM_175229	NM_146035	NM_175375		NM_194057	NM_178932	NM_198011
NM_175246	NM_146036	NM_175382		NM_194335	NM_178939	NM_198035
NM_175260	NM_146057	NM_175389		NM_194342	NM_180962	NM_198092
NM_175265	NM_146087	NM_175392		NM_197980	NM_181318	NM_198424
NM_175266	NM_146091	NM_175423		NM_197982	NM_181328	NM_198613
NM_175286	NM_146093	NM_175436		NM_197989	NM_181390	NM_198652
NM_175294	NM_146094	NM_175438		NM_197991	NM_181403	NM_198675
NM_175300	NM_146096	NM_175443		NM_197992	NM_181582	NM_199016
NM_175310	NM_146099	NM_175457		NM_197995	NM_181752	NM_199042
NM_175331	NM_146104	NM_175464		NM_198001	NM_181821	NM_199079
NM_175375	NM_146129	NM_175474		NM_198026	NM_182694	NM_199145
NM_175382	NM_146131	NM_175482		NM_198027	NM_182696	NM_199310
NM_175389	NM_146133	NM_175491		NM_198090	NM_182805	NM_201256
NM_175392	NM_146134	NM_175546		NM_198092	NM_183000	NM_201643
NM_175423	NM_146144	NM_175557		NM_198095	NM_183020	NM_201645
NM_175436	NM_146150	NM_175652		NM_198414	NM_183088	NM_203280
NM_175438	NM_146151	NM_175653		NM_198616	NM_183097	NM_205819
NM_175443	NM_146164	NM_175662		NM_198622	NM_183137	NM_206924
NM_175450	NM_146173	NM_175666		NM_198652	NM_183149	NM_207161
NM_175457	NM_146176	NM_175683		NM_198886	NM_183170	NM_207220
NM_175464	NM_146177	NM_176836		NM_199042	NM_183195	NM_207268
NM_175482	NM_146183	NM_176902		NM_199079	NM_183256	NM_207523
NM_175486	NM_146185	NM_176973		NM_199145	NM_183257	NM_207525
NM_175653	NM_146214	NM_177027		NM_201256	NM_183261	NR_001460
NM_175662	NM_146217	NM_177140		NM_201355	NM_183282	NR_001579
NM_175666	NM_146219	NM_177151		NM_201645	NM_183315	NR_002142
NM_176836	NM_146248	NM_177178		NM_201646	NM_183406	NR_002173
NM_176902	NM_146251	NM_177186		NM_203280	NM_194335	NR_002840
NM_176933	NM_147201	NM_177205		NM_206924	NM_194342	NR_002847
NM_176973	NM_147778	NM_177253		NM_207207	NM_197980	NR_002864
NM_177128	NM_152804	NM_177268		NM_207220	NM_197982	NR_002865
NM_177151	NM_152809	NM_177282		NM_207523	NM_197991	NR_002885
NM_177185	NM_153056	NM_177301		NM_207525	NM_197992	NR_002896
NM_177186	NM_153063	NM_177351		NM_207648	NM_197995	NR_002898
NM_177205	NM_153085	NM_177375		NM_211358	NM_198026	NR_002901
NM_177208	NM_153088	NM_177460		NM_212449	NM_198027	NR_003145
NM_177253	NM_153103	NM_177470		NM_213614	NM_198052	NR_003258
NM_177268	NM_153123	NM_177475		NR_001460	NM_198090	NR_003270
NM_177282	NM_153136	NM_177562		NR_001579	NM_198095	NR_003513
NM_177301	NM_153141	NM_177573		NR_002142	NM_198246	NR_003518
NM_177310	NM_153162	NM_177588		NR_002173	NM_198299	NR_003519
NM_177323	NM_153391	NM_177601		NR_002218	NM_198424	NR_003623
NM_177351	NM_153406	NM_177602		NR_002688	NM_198652	NR_004410
NM_177362	NM_153413	NM_177613		NR_002847	NM_198675	NR_004432
NM_177375	NM_153423	NM_177647		NR_002865	NM_198886	NR_004446
NM_177470	NM_153459	NM_177660		NR_002883	NM_199016	NR_015349
NM_177475	NM_153484	NM_177680		NR_002885	NM_199042	NR_015457
NM_177573	NM_153501	NM_177687		NR_002898	NM_199145	NR_015463
NM_177601	NM_153526	NM_177688		NR_003145	NM_201355	NR_015464
NM_177602	NM_153542	NM_177727		NR_003258	NM_201645	NR_015473
NM_177613	NM_153545	NM_177741		NR_003270	NM_203280	NR_015475
NM_177643	NM_153560	NM_177767		NR_003376	NM_207220	NR_015476
NM_177647	NM_153788	NM_177788		NR_003513	NM_207523	NR_015503
NM_177660	NM_153789	NM_177821		NR_003518	NM_207525	NR_015510
NM_177687	NM_153796	NM_177869		NR_003519	NM_213614	NR_015514
NM_177688	NM_153802	NM_177888		NR_003634	NM_213729	NR_015528
NM_177727	NM_153804	NM_177910		NR_004445	NR_001460	NR_015529
NM_177741	NM_170592	NM_178041		NR_004446	NR_001572	NR_015531
NM_177762	NM_170687	NM_178113		NR_004853	NR_001579	NR_015538
NM_177765	NM_170755	NM_178116		NR_015457	NR_002142	NR_015545
NM_177767	NM_172132	NM_178182		NR_015464	NR_002218	NR_015574
NM_177788	NM_172259	NM_178192		NR_015473	NR_002321	NR_015583
NM_177869	NM_172262	NM_178196		NR_015475	NR_002322	NR_015585
NM_177888	NM_172266	NM_178208		NR_015476	NR_002847	NR_015586
NM_177910	NM_172272	NM_178213		NR_015506	NR_002928	NR_015601
NM_178029	NM_172281	NM_178214		NR_015514	NR_003145	NR_015604
NM_178041	NM_172310	NM_178215		NR_015519	NR_003258	NR_015608
NM_178060	NM_172410	NM_178218		NR_015525	NR_003513	NR_015614
NM_178111	NM_172414	NM_178263		NR_015528	NR_003518	NR_024078
NM_178113	NM_172421	NM_178357		NR_015531	NR_003519	NR_024139
NM_178116	NM_172453	NM_178371		NR_015573	NR_003546	NR_024331
NM_178182	NM_172463	NM_178375		NR_015574	NR_004446	NR_024599
NM_178195	NM_172464	NM_178376		NR_015585	NR_004853	NR_026688
NM_178196	NM_172507	NM_178385		NR_015586	NR_015476	NR_026944
NM_178205	NM_172509	NM_178404		NR_015601	NR_015506	NR_027008
NM_178206	NM_172543	NM_178595		NR_024067	NR_015510	NR_027009
NM_178207	NM_172566	NM_178601		NR_024078	NR_015514	NR_027137
NM_178213	NM_172569	NM_178614		NR_024331	NR_015525	NR_027289
NM_178214	NM_172573	NM_178620		NR_024509	NR_015528	NR_027290
NM_178215	NM_172585	NM_178632		NR_024619	NR_015529	NR_027357
NM_178218	NM_172595	NM_178640		NR_026848	NR_015531	NR_027388
NM_178263	NM_172605	NM_178641		NR_026944	NR_015538	NR_027396
NM_178357	NM_172617	NM_178647		NR_027008	NR_015574	NR_027452
NM_178375	NM_172626	NM_178665		NR_027009	NR_024067	NR_027810
NM_178385	NM_172656	NM_178701		NR_027059	NR_024069	NR_027832
NM_178398	NM_172663	NM_178724		NR_027289	NR_024078	NR_027853
NM_178404	NM_172669	NM_178732		NR_027290	NR_024509	NR_027854
NM_178601	NM_172671	NM_178880		NR_027357	NR_026565	NR_027866
NM_178604	NM_172672	NM_178882		NR_027388	NR_026688	NR_027872
NM_178620	NM_172674	NM_178890		NR_027396	NR_026843	NR_027875
NM_178632	NM_172679	NM_178896		NR_027452	NR_026944	NR_027879
NM_178640	NM_172699	NM_178900		NR_027810	NR_027008	NR_027885
NM_178647	NM_172707	NM_178909		NR_027818	NR_027009	NR_027895
NM_178667	NM_172716	NM_178930		NR_027828	NR_027289	NR_027897
NM_178701	NM_172717	NM_181066		NR_027832	NR_027290	NR_027900
NM_178724	NM_172724	NM_181072		NR_027851	NR_027388	NR_027901
NM_178732	NM_172736	NM_181391		NR_027872	NR_027396	NR_027903
NM_178744	NM_172765	NM_181403		NR_027879	NR_027452	NR_027904
NM_178752	NM_172766	NM_181409		NR_027885	NR_027800	NR_027923
NM_178880	NM_172803	NM_181547		NR_027895	NR_027818	NR_027926
NM_178890	NM_172823	NM_181585		NR_027897	NR_027827	NR_027930
NM_178896	NM_172833	NM_181728		NR_027900	NR_027853	NR_027938
NM_178930	NM_172839	NM_181730		NR_027901	NR_027854	NR_027939
NM_180974	NM_172843	NM_181750		NR_027903	NR_027860	NR_027940
NM_181066	NM_172860	NM_181820		NR_027904	NR_027866	NR_027955
NM_181322	NM_172937	NM_182782		NR_027913	NR_027872	NR_027956
NM_181391	NM_172939	NM_182805		NR_027926	NR_027879	NR_027958
NM_181400	NM_172943	NM_182999		NR_027930	NR_027895	NR_027965
NM_181401	NM_172952	NM_183028		NR_027955	NR_027897	NR_027974
NM_181403	NM_172958	NM_183088		NR_027956	NR_027900	NR_027977
NM_181413	NM_172965	NM_183142		NR_027958	NR_027904	NR_027984
NM_181585	NM_173010	NM_183144		NR_027965	NR_027913	NR_028053
NM_181649	NM_173015	NM_183148		NR_027974	NR_027923	NR_028094
NM_181730	NM_173019	NM_183172		NR_027977	NR_027926	NR_028095
NM_181750	NM_173026	NM_183256		NR_027984	NR_027930	NR_028098
NM_181820	NM_173363	NM_184053		NR_027985	NR_027955	NR_028101
NM_182782	NM_173369	NM_194054		NR_027987	NR_027956	NR_028113
NM_182805	NM_173378	NM_194066		NR_028094	NR_027963	NR_028114
NM_182997	NM_173388	NM_194068		NR_028113	NR_027965	NR_028122
NM_183028	NM_173432	NM_194069		NR_028114	NR_027971	NR_028124
NM_183046	NM_173441	NM_194262		NR_028122	NR_027972	NR_028142
NM_183088	NM_173444	NM_194269		NR_028124	NR_027974	NR_028271
NM_183142	NM_173719	NM_194343		NR_028125	NR_027977	NR_028283
NM_183144	NM_173742	NM_194346		NR_028142	NR_027984	NR_028285
NM_183148	NM_173753	NM_194348		NR_028266	NR_027985	NR_028298
NM_183208	NM_173756	NM_197982		NR_028283	NR_027987	NR_028299
NM_183256	NM_173763	NM_197987		NR_028298	NR_028113	NR_028331
NM_183285	NM_174849	NM_197992		NR_028299	NR_028114	NR_028360
NM_184053	NM_174852	NM_197997		NR_028331	NR_028122	NR_028363
NM_194054	NM_175009	NM_198023		NR_028360	NR_028124	NR_028364
NM_194262	NM_175023	NM_198027		NR_028376	NR_028125	NR_028384
NM_194268	NM_175036	NM_198033		NR_028378	NR_028142	NR_028418
NM_194269	NM_175090	NM_198090		NR_028384	NR_028271	NR_028419
NM_194335	NM_175103	NM_198091		NR_028418	NR_028298	NR_028515
NM_194343	NM_175107	NM_198092		NR_028419	NR_028299	NR_028519
NM_194346	NM_175138	NM_198423		NR_028442	NR_028331	NR_028526
NM_194348	NM_175154	NM_198424		NR_028445	NR_028360	NR_028536
NM_197982	NM_175160	NM_198613		NR_028515	NR_028363	NR_028547
NM_197987	NM_175164	NM_198628		NR_028530	NR_028364	NR_028553
NM_197992	NM_175215	NM_198647		NR_028569	NR_028384	NR_028560
NM_197997	NM_175229	NM_198675		NR_028578	NR_028420	NR_028567
NM_198022	NM_175246	NM_198710		NR_029440	NR_028442	NR_028573
NM_198023	NM_175260	NM_199008		NR_029441	NR_028537	NR_028574
NM_198027	NM_175265	NM_199029		NR_029444	NR_028560	NR_028576
NM_198052	NM_175266	NM_199042		NR_029446	NR_028574	NR_028578
NM_198090	NM_175286	NM_199143		NR_029447	NR_028578	NR_029432
NM_198092	NM_175287	NM_199307		NR_029452	NR_029432	NR_029440
NM_198163	NM_175294	NM_201406		NR_029456	NR_029440	NR_029441
NM_198303	NM_175310	NM_201645		NR_029457	NR_029441	NR_029444
NM_198416	NM_175341	NM_203507		NR_029463	NR_029442	NR_029446
NM_198423	NM_175375	NM_207219		NR_029464	NR_029444	NR_029447
NM_198424	NM_175382	NM_207525		NR_029473	NR_029446	NR_029452
NM_198613	NM_175389	NM_207653		NR_029475	NR_029447	NR_029456
NM_198628	NM_175392	NM_207671		NR_029736	NR_029452	NR_029463
NM_198645	NM_175423	NM_207678		NR_030456	NR_029456	NR_029474
NM_198647	NM_175436	NM_212450		NR_030494	NR_029463	NR_029475
NM_198710	NM_175437	NR_001460		NR_030670	NR_029464	NR_030456
NM_199012	NM_175438	NR_002142		NR_030671	NR_029468	NR_030494
NM_199029	NM_175457	NR_002218		NR_030674	NR_029475	NR_030671
NM_199042	NM_175464	NR_002840		NR_030682	NR_029736	NR_030674
NM_199056	NM_175474	NR_002883		NR_030689	NR_030494	NR_030689
NM_199143	NM_175482	NR_002885		NR_030695	NR_030674	NR_030695
NM_199307	NM_175486	NR_003293		NR_030696	NR_030682	NR_030698
NM_201352	NM_175491	NR_003376		NR_030698	NR_030683	NR_030699
NM_201406	NM_175546	NR_003518		NR_030699	NR_030685	NR_030702
NM_203507	NM_175557	NR_004432		NR_030711	NR_030689	NR_030703
NM_206924	NM_175564	NR_015473		NR_030716	NR_030695	NR_030704
NM_207176	NM_175653	NR_015507		NR_030762	NR_030698	NR_030711
NM_207207	NM_175662	NR_015531		NR_031758	NR_030699	NR_030715
NM_207219	NM_175666	NR_015537		NR_031761	NR_030711	NR_031761
NM_207223	NM_176836	NR_015569		NR_033136	NR_031758	NR_033136
NM_207525	NM_176902	NR_015574		NR_033168	NR_031761	NR_033144
NM_207633	NM_176973	NR_015604		NR_033198	NR_033136	NR_033185
NM_207648	NM_177027	NR_027369		NR_033219	NR_033144	NR_033221
NM_207653	NM_177151	NR_027370		NR_033221	NR_033198	NR_033222
NM_207671	NM_177178	NR_027375		NR_033222	NR_033219	NR_033224
NM_207678	NM_177186	NR_027388		NR_033224	NR_033221	NR_033225
NR_002218	NM_177205	NR_027452		NR_033225	NR_033222	NR_033307
NR_002840	NM_177208	NR_027820		NR_033340	NR_033225	NR_033340
NR_002883	NM_177253	NR_027821			NR_033307
NR_002885	NM_177268	NR_027832			NR_033340
NR_003293	NM_177282	NR_027866
NR_003376	NM_177301	NR_027872
NR_003518	NM_177351	NR_027879
NR_003632	NM_177362	NR_027923
NR_015473	NM_177370	NR_027987
NR_015507	NM_177375	NR_027990
NR_015531	NM_177470	NR_028053
NR_015569	NM_177475	NR_028114
NR_015574	NM_177573	NR_028142
NR_024509	NM_177601	NR_028363
NR_027369	NM_177602	NR_028403
NR_027375	NM_177613	NR_028429
NR_027388	NM_177643	NR_028560
NR_027452	NM_177646	NR_028569
NR_027832	NM_177660	NR_028573
NR_027872	NM_177688	NR_028592
NR_027879	NM_177727	NR_028593
NR_027892	NM_177733	NR_029440
NR_027923	NM_177767	NR_029456
NR_027990	NM_177805	NR_030456
NR_028113	NM_177815	NR_030494
NR_028114	NM_177821	NR_030677
NR_028403	NM_177869	NR_030695
NR_028560	NM_177888	NR_030698
NR_028592	NM_177910	NR_030699
NR_028593	NM_178029	NR_030703
NR_029440	NM_178041	NR_030711
NR_029456	NM_178111	NR_030777
NR_029473	NM_178113	NR_031758
NR_030494	NM_178116	NR_031761
NR_030671	NM_178182	NR_033148
NR_030677	NM_178195	NR_033225
NR_030695	NM_178196
NR_030698	NM_178205
NR_030699	NM_178206
NR_030700	NM_178207
NR_030711	NM_178213
NR_030777	NM_178214
NR_031758	NM_178215
NR_031761	NM_178218
NR_033148	NM_178263
NR_033198	NM_178357
NR_033225	NM_178375
	NM_178385
	NM_178404
	NM_178421
	NM_178601
	NM_178609
	NM_178614
	NM_178620
	NM_178632
	NM_178641
	NM_178647
	NM_178652
	NM_178667
	NM_178701
	NM_178707
	NM_178724
	NM_178760
	NM_178880
	NM_178882
	NM_178890
	NM_178896
	NM_178898
	NM_178900
	NM_178909
	NM_178930
	NM_180974
	NM_181066
	NM_181391
	NM_181400
	NM_181403
	NM_181412
	NM_181585
	NM_181730
	NM_181750
	NM_181820
	NM_182782
	NM_182805
	NM_182997
	NM_182999
	NM_183025
	NM_183028
	NM_183046
	NM_183088
	NM_183142
	NM_183144
	NM_183148
	NM_183149
	NM_183256
	NM_183262
	NM_183270
	NM_183285
	NM_184053
	NM_194054
	NM_194262
	NM_194343
	NM_194346
	NM_194348
	NM_197982
	NM_197987
	NM_197997
	NM_198022
	NM_198023
	NM_198027
	NM_198052
	NM_198090
	NM_198092
	NM_198246
	NM_198303
	NM_198416
	NM_198423
	NM_198424
	NM_198438
	NM_198613
	NM_198628
	NM_198645
	NM_198647
	NM_198886
	NM_199012
	NM_199028
	NM_199042
	NM_199143
	NM_199238
	NM_199240
	NM_199307
	NM_201352
	NM_201406
	NM_203507
	NM_207105
	NM_207176
	NM_207207
	NM_207219
	NM_207515
	NM_207525
	NM_207634
	NM_207648
	NM_207653
	NM_207671
	NM_207678
	NR_001460
	NR_001579
	NR_002218
	NR_002840
	NR_002883
	NR_002885
	NR_002897
	NR_003293
	NR_003376
	NR_003518
	NR_015349
	NR_015473
	NR_015507
	NR_015531
	NR_015537
	NR_015569
	NR_015574
	NR_024509
	NR_026565
	NR_027375
	NR_027388
	NR_027452
	NR_027465
	NR_027810
	NR_027832
	NR_027879
	NR_027892
	NR_027923
	NR_027971
	NR_027972
	NR_027990
	NR_028114
	NR_028142
	NR_028297
	NR_028363
	NR_028382
	NR_028403
	NR_028429
	NR_028526
	NR_028550
	NR_028560
	NR_028573
	NR_029456
	NR_030494
	NR_030671
	NR_030677
	NR_030695
	NR_030698
	NR_030699
	NR_030703
	NR_030711
	NR_030738
	NR_030777
	NR_031758
	NR_031761
	NR_033148
	NR_033198
	NR_033225
