# Supplementary material for: BLISS is a versatile and quantitative method for genome-wide profiling of DNA double-strand breaks
Source: Nat Commun. 2017 May 12;8:15058. doi: 10.1038/ncomms15058 (PMC5437291; doi:10.1038/ncomms15058)
Supplement: Supplementary Data 4 — Excel table containing the list of GO function terms significantly enriched in the top 10% fragile genes identified in all the three biological replicates of mouse liver tissue sections. P value, enrichment P value computed according to the hypergeometric model. FDR q-value, correction of the P value for multiple testing using the BenjaminiHochberg method. N, total number of mouse genes. B, total number of genes associated with a specific GO term. n, top 10% fragile genes. b, number of genes in the intersection. Enrichment is calculated as (b/n) / (B/N). [file ncomms15058-s5.xlsx]

## Sheet: Sheet1
Supplementary Data 4. Summary of GO functions significantly enriched in top 10% fragile genes in mouse liver
Top 10% fragile genes based on # of sequenced DSB ends per kilobase mapped inside gene bodies (see Supplementary Data 3)
GO Term	Description	P-value	FDR q-value	Enrichment	N	B	n	b	Genes
GO:0009987	cellular process	1.61E-11	7.09E-8	1.22	571	384	272	223	[H2-T23 - histocompatibility 2, t region locus 23, Calr - calreticulin, Surf1 - surfeit gene 1, Surf4 - surfeit gene 4, Fadd - fas (tnfrsf6)-associated via death domain, Ptma - prothymosin alpha, Eif1 - eukaryotic translation initiation factor 1, Mafg - v-maf musculoaponeurotic fibrosarcoma oncogene family, protein g (avian), Gpx4 - glutathione peroxidase 4, Bhlhe40 - basic helix-loop-helix famil…
GO:0048522	positive regulation of cellular process	3.54E-9	7.81E-6	1.44	571	168	272	115	[H2-T23 - histocompatibility 2, t region locus 23, Ung - uracil dna glycosylase, Calr - calreticulin, Surf4 - surfeit gene 4, Fadd - fas (tnfrsf6)-associated via death domain, Apoe - apolipoprotein e, Pfn1 - profilin 1, Socs3 - suppressor of cytokine signaling 3, Hspa2 - heat shock protein 2, Hsp90ab1 - heat shock protein 90 alpha (cytosolic), class b member 1, Arrdc4 - arrestin domain containing…
GO:0044763	single-organism cellular process	4.93E-9	7.24E-6	1.32	571	246	272	155	[H2-T23 - histocompatibility 2, t region locus 23, Calr - calreticulin, Stx5a - syntaxin 5a, Surf1 - surfeit gene 1, Fadd - fas (tnfrsf6)-associated via death domain, Apoe - apolipoprotein e, Siva1 - siva1, apoptosis-inducing factor, Pfn1 - profilin 1, Krt10 - keratin 10, Socs3 - suppressor of cytokine signaling 3, Mafg - v-maf musculoaponeurotic fibrosarcoma oncogene family, protein g (avian), H…
GO:0048518	positive regulation of biological process	1.04E-8	1.15E-5	1.39	571	180	280	123	[H2-T23 - histocompatibility 2, t region locus 23, Ung - uracil dna glycosylase, Calr - calreticulin, Stx5a - syntaxin 5a, Surf4 - surfeit gene 4, Fadd - fas (tnfrsf6)-associated via death domain, Apoe - apolipoprotein e, Pfn1 - profilin 1, Socs3 - suppressor of cytokine signaling 3, Mafg - v-maf musculoaponeurotic fibrosarcoma oncogene family, protein g (avian), Hspa2 - heat shock protein 2, Hsp…
GO:0009893	positive regulation of metabolic process	1.57E-8	1.39E-5	1.53	571	112	280	84	[Rarg - retinoic acid receptor, gamma, Ung - uracil dna glycosylase, Hhex - hematopoietically expressed homeobox, Stx5a - syntaxin 5a, Calr - calreticulin, Nfe2l1 - nuclear factor, erythroid derived 2,-like 1, Rara - retinoic acid receptor, alpha, Fadd - fas (tnfrsf6)-associated via death domain, Fosb - fbj osteosarcoma oncogene b, Sqstm1 - sequestosome 1, Hnrnpu - heterogeneous nuclear ribonucle…
GO:0010604	positive regulation of macromolecule metabolic process	8.03E-8	5.9E-5	1.52	571	109	280	81	[Rarg - retinoic acid receptor, gamma, Ung - uracil dna glycosylase, Hhex - hematopoietically expressed homeobox, Calr - calreticulin, Stx5a - syntaxin 5a, Nfe2l1 - nuclear factor, erythroid derived 2,-like 1, Rara - retinoic acid receptor, alpha, Fadd - fas (tnfrsf6)-associated via death domain, Fosb - fbj osteosarcoma oncogene b, Sqstm1 - sequestosome 1, Hnrnpu - heterogeneous nuclear ribonucle…
GO:0044699	single-organism process	9.9E-8	6.23E-5	1.26	571	287	270	171	[H2-T23 - histocompatibility 2, t region locus 23, Calr - calreticulin, Stx5a - syntaxin 5a, Surf1 - surfeit gene 1, Fadd - fas (tnfrsf6)-associated via death domain, Siva1 - siva1, apoptosis-inducing factor, Apoe - apolipoprotein e, Pfn1 - profilin 1, Krt10 - keratin 10, Socs3 - suppressor of cytokine signaling 3, Mafg - v-maf musculoaponeurotic fibrosarcoma oncogene family, protein g (avian), H…
GO:0051716	cellular response to stimulus	1.03E-7	5.65E-5	1.54	571	99	281	75	[Rarg - retinoic acid receptor, gamma, Ung - uracil dna glycosylase, Calr - calreticulin, Nfe2l1 - nuclear factor, erythroid derived 2,-like 1, Bcl2l1 - bcl2-like 1, Rara - retinoic acid receptor, alpha, Fosb - fbj osteosarcoma oncogene b, Hnrnpu - heterogeneous nuclear ribonucleoprotein u, Bok - bcl2-related ovarian killer protein, 3110062M04Rik - riken cdna 3110062m04 gene, P2ry1 - purinergic r…
GO:0031325	positive regulation of cellular metabolic process	1.11E-7	5.42E-5	1.52	571	106	280	79	[Rarg - retinoic acid receptor, gamma, Ung - uracil dna glycosylase, Hhex - hematopoietically expressed homeobox, Calr - calreticulin, Nfe2l1 - nuclear factor, erythroid derived 2,-like 1, Rara - retinoic acid receptor, alpha, Fadd - fas (tnfrsf6)-associated via death domain, Fosb - fbj osteosarcoma oncogene b, Sqstm1 - sequestosome 1, Bok - bcl2-related ovarian killer protein, Apoe - apolipoprot…
GO:0050794	regulation of cellular process	1.78E-7	7.84E-5	1.25	571	285	281	175	[H2-T23 - histocompatibility 2, t region locus 23, Ung - uracil dna glycosylase, Calr - calreticulin, Stx5a - syntaxin 5a, Surf4 - surfeit gene 4, Fadd - fas (tnfrsf6)-associated via death domain, Hist1h1c - histone cluster 1, h1c, Apoe - apolipoprotein e, Siva1 - siva1, apoptosis-inducing factor, Pfn1 - profilin 1, Socs3 - suppressor of cytokine signaling 3, Mafg - v-maf musculoaponeurotic fibro…
GO:0032502	developmental process	1.89E-7	7.59E-5	1.57	571	136	214	80	[H2-T23 - histocompatibility 2, t region locus 23, Rarg - retinoic acid receptor, gamma, Hhex - hematopoietically expressed homeobox, Calr - calreticulin, Nfe2l1 - nuclear factor, erythroid derived 2,-like 1, Bcl2l1 - bcl2-like 1, Rara - retinoic acid receptor, alpha, Fadd - fas (tnfrsf6)-associated via death domain, Sqstm1 - sequestosome 1, Apoe - apolipoprotein e, Pfn1 - profilin 1, Krt10 - ker…
GO:0044767	single-organism developmental process	2.38E-7	8.73E-5	1.57	571	132	218	79	[H2-T23 - histocompatibility 2, t region locus 23, Rarg - retinoic acid receptor, gamma, Hhex - hematopoietically expressed homeobox, Calr - calreticulin, Nfe2l1 - nuclear factor, erythroid derived 2,-like 1, Bcl2l1 - bcl2-like 1, Rara - retinoic acid receptor, alpha, Fadd - fas (tnfrsf6)-associated via death domain, Sqstm1 - sequestosome 1, Apoe - apolipoprotein e, Pfn1 - profilin 1, Krt10 - ker…
GO:0050789	regulation of biological process	2.56E-7	8.67E-5	1.24	571	296	281	180	[H2-T23 - histocompatibility 2, t region locus 23, Ung - uracil dna glycosylase, Calr - calreticulin, Stx5a - syntaxin 5a, Surf4 - surfeit gene 4, Fadd - fas (tnfrsf6)-associated via death domain, Eif1 - eukaryotic translation initiation factor 1, Hist1h1c - histone cluster 1, h1c, Siva1 - siva1, apoptosis-inducing factor, Apoe - apolipoprotein e, Pfn1 - profilin 1, Socs3 - suppressor of cytokine…
GO:0050896	response to stimulus	3.55E-7	1.12E-4	1.43	571	139	275	96	[H2-T23 - histocompatibility 2, t region locus 23, Rarg - retinoic acid receptor, gamma, Ung - uracil dna glycosylase, Calr - calreticulin, Nfe2l1 - nuclear factor, erythroid derived 2,-like 1, Bcl2l1 - bcl2-like 1, Rara - retinoic acid receptor, alpha, Crlf2 - cytokine receptor-like factor 2, Fadd - fas (tnfrsf6)-associated via death domain, Fosb - fbj osteosarcoma oncogene b, Hnrnpu - heterogen…
GO:0070887	cellular response to chemical stimulus	6.98E-7	2.05E-4	1.70	571	55	281	46	[Rarg - retinoic acid receptor, gamma, Id3 - inhibitor of dna binding 3, Pcna - proliferating cell nuclear antigen, Cebpa - ccaat/enhancer binding protein (c/ebp), alpha, Nfe2l1 - nuclear factor, erythroid derived 2,-like 1, Bcl2l1 - bcl2-like 1, Litaf - lps-induced tn factor, Bnip3l - bcl2/adenovirus e1b interacting protein 3-like, Mcm7 - minichromosome maintenance deficient 7 (s. cerevisiae), R…
GO:0003006	developmental process involved in reproduction	8.64E-7	2.38E-4	2.77	571	18	195	17	[Rarg - retinoic acid receptor, gamma, Fkbp4 - fk506 binding protein 4, Cebpa - ccaat/enhancer binding protein (c/ebp), alpha, Bcl2l1 - bcl2-like 1, Ercc1 - excision repair cross-complementing rodent repair deficiency, complementation group 1, Cited2 - cbp/p300-interacting transactivator, with glu/asp-rich carboxy-terminal domain, 2, Rara - retinoic acid receptor, alpha, Rbm15 - rna binding motif…
GO:0051239	regulation of multicellular organismal process	8.7E-7	2.25E-4	1.61	571	73	277	57	[H2-T23 - histocompatibility 2, t region locus 23, Rarg - retinoic acid receptor, gamma, Ung - uracil dna glycosylase, Hhex - hematopoietically expressed homeobox, Calr - calreticulin, Rara - retinoic acid receptor, alpha, Fadd - fas (tnfrsf6)-associated via death domain, Apoe - apolipoprotein e, P2ry1 - purinergic receptor p2y, g-protein coupled 1, Pfn1 - profilin 1, Htra2 - htra serine peptidas…
GO:0048869	cellular developmental process	1.05E-6	2.58E-4	1.72	571	82	218	54	[Rarg - retinoic acid receptor, gamma, Hhex - hematopoietically expressed homeobox, Calr - calreticulin, Bcl2l1 - bcl2-like 1, Nfe2l1 - nuclear factor, erythroid derived 2,-like 1, Rara - retinoic acid receptor, alpha, Fadd - fas (tnfrsf6)-associated via death domain, Sqstm1 - sequestosome 1, Krt10 - keratin 10, Jun - jun oncogene, Socs3 - suppressor of cytokine signaling 3, Hspa2 - heat shock pr…
GO:0006357	regulation of transcription from RNA polymerase II promoter	1.43E-6	3.32E-4	1.61	571	81	258	59	[Rarg - retinoic acid receptor, gamma, Hhex - hematopoietically expressed homeobox, Calr - calreticulin, Nfe2l1 - nuclear factor, erythroid derived 2,-like 1, Rara - retinoic acid receptor, alpha, Fadd - fas (tnfrsf6)-associated via death domain, Fosb - fbj osteosarcoma oncogene b, Sqstm1 - sequestosome 1, Hist1h1c - histone cluster 1, h1c, P2ry1 - purinergic receptor p2y, g-protein coupled 1, Pf…
GO:0044702	single organism reproductive process	1.73E-6	3.82E-4	2.41	571	28	195	23	[Rarg - retinoic acid receptor, gamma, Fkbp4 - fk506 binding protein 4, Pttg1 - pituitary tumor-transforming gene 1, Bcl2l1 - bcl2-like 1, Cebpa - ccaat/enhancer binding protein (c/ebp), alpha, Arsa - arylsulfatase a, Ercc1 - excision repair cross-complementing rodent repair deficiency, complementation group 1, Cited2 - cbp/p300-interacting transactivator, with glu/asp-rich carboxy-terminal domai…
GO:0051173	positive regulation of nitrogen compound metabolic process	2.26E-6	4.75E-4	1.71	571	78	222	52	[Rarg - retinoic acid receptor, gamma, Hhex - hematopoietically expressed homeobox, Ung - uracil dna glycosylase, Calr - calreticulin, Nfe2l1 - nuclear factor, erythroid derived 2,-like 1, Rara - retinoic acid receptor, alpha, Fadd - fas (tnfrsf6)-associated via death domain, Fosb - fbj osteosarcoma oncogene b, Apoe - apolipoprotein e, P2ry1 - purinergic receptor p2y, g-protein coupled 1, Pfn1 - …
GO:0065007	biological regulation	2.34E-6	4.68E-4	1.21	571	305	281	182	[H2-T23 - histocompatibility 2, t region locus 23, Ung - uracil dna glycosylase, Calr - calreticulin, Stx5a - syntaxin 5a, Surf4 - surfeit gene 4, Fadd - fas (tnfrsf6)-associated via death domain, Eif1 - eukaryotic translation initiation factor 1, Hist1h1c - histone cluster 1, h1c, Apoe - apolipoprotein e, Siva1 - siva1, apoptosis-inducing factor, Pfn1 - profilin 1, Socs3 - suppressor of cytokine…
GO:0045935	positive regulation of nucleobase-containing compound metabolic process	4.12E-6	7.9E-4	1.71	571	75	222	50	[Rarg - retinoic acid receptor, gamma, Hhex - hematopoietically expressed homeobox, Ung - uracil dna glycosylase, Calr - calreticulin, Nfe2l1 - nuclear factor, erythroid derived 2,-like 1, Rara - retinoic acid receptor, alpha, Fadd - fas (tnfrsf6)-associated via death domain, Fosb - fbj osteosarcoma oncogene b, Apoe - apolipoprotein e, Pfn1 - profilin 1, P2ry1 - purinergic receptor p2y, g-protein…
GO:0048513	animal organ development	4.27E-6	7.83E-4	2.05	571	39	214	30	[Id3 - inhibitor of dna binding 3, Rarg - retinoic acid receptor, gamma, Hhex - hematopoietically expressed homeobox, Bcl2l1 - bcl2-like 1, Cebpa - ccaat/enhancer binding protein (c/ebp), alpha, Rara - retinoic acid receptor, alpha, Fadd - fas (tnfrsf6)-associated via death domain, Jun - jun oncogene, Junb - jun-b oncogene, Hsp90ab1 - heat shock protein 90 alpha (cytosolic), class b member 1, Bax…
GO:0045944	positive regulation of transcription from RNA polymerase II promoter	7.04E-6	1.24E-3	1.93	571	46	219	34	[Rarg - retinoic acid receptor, gamma, Hhex - hematopoietically expressed homeobox, Cebpa - ccaat/enhancer binding protein (c/ebp), alpha, Nfe2l1 - nuclear factor, erythroid derived 2,-like 1, Rara - retinoic acid receptor, alpha, Fadd - fas (tnfrsf6)-associated via death domain, Fosb - fbj osteosarcoma oncogene b, P2ry1 - purinergic receptor p2y, g-protein coupled 1, Pfn1 - profilin 1, Jun - jun…
GO:0008152	metabolic process	8.37E-6	1.42E-3	1.08	571	275	504	262	[Mat2a - methionine adenosyltransferase ii, alpha, Surf1 - surfeit gene 1, Fbxl22 - f-box and leucine-rich repeat protein 22, Fadd - fas (tnfrsf6)-associated via death domain, Gtpbp3 - gtp binding protein 3, Dusp3 - dual specificity phosphatase 3 (vaccinia virus phosphatase vh1-related), Eif1 - eukaryotic translation initiation factor 1, Chchd10 - coiled-coil-helix-coiled-coil-helix domain contai…
GO:0051240	positive regulation of multicellular organismal process	1.01E-5	1.65E-3	1.82	571	44	250	35	[H2-T23 - histocompatibility 2, t region locus 23, Ung - uracil dna glycosylase, Cebpa - ccaat/enhancer binding protein (c/ebp), alpha, Rara - retinoic acid receptor, alpha, Fadd - fas (tnfrsf6)-associated via death domain, Slc27a1 - solute carrier family 27 (fatty acid transporter), member 1, Hyal1 - hyaluronoglucosaminidase 1, Apoe - apolipoprotein e, Pfn1 - profilin 1, P2ry1 - purinergic recep…
GO:0031323	regulation of cellular metabolic process	1.29E-5	2.03E-3	1.30	571	193	280	123	[Ung - uracil dna glycosylase, Calr - calreticulin, Fadd - fas (tnfrsf6)-associated via death domain, Hist1h1c - histone cluster 1, h1c, Apoe - apolipoprotein e, Pfn1 - profilin 1, Socs3 - suppressor of cytokine signaling 3, Mafg - v-maf musculoaponeurotic fibrosarcoma oncogene family, protein g (avian), Hspa2 - heat shock protein 2, Hsp90ab1 - heat shock protein 90 alpha (cytosolic), class b mem…
GO:0080090	regulation of primary metabolic process	1.49E-5	2.26E-3	1.29	571	199	280	126	[Ung - uracil dna glycosylase, Calr - calreticulin, Stx5a - syntaxin 5a, Fadd - fas (tnfrsf6)-associated via death domain, Hist1h1c - histone cluster 1, h1c, Apoe - apolipoprotein e, Pfn1 - profilin 1, Socs3 - suppressor of cytokine signaling 3, Mafg - v-maf musculoaponeurotic fibrosarcoma oncogene family, protein g (avian), Hspa2 - heat shock protein 2, Hsp90ab1 - heat shock protein 90 alpha (cy…
GO:0006807	nitrogen compound metabolic process	1.87E-5	2.75E-3	1.33	571	178	262	109	[Ung - uracil dna glycosylase, Surf1 - surfeit gene 1, Eif1 - eukaryotic translation initiation factor 1, Mafg - v-maf musculoaponeurotic fibrosarcoma oncogene family, protein g (avian), Gpx4 - glutathione peroxidase 4, Bhlhe40 - basic helix-loop-helix family, member e40, Stra13 - stimulated by retinoic acid 13, Dbp - d site albumin promoter binding protein, Zfp36 - zinc finger protein 36, Tsen34…
GO:0010941	regulation of cell death	2.04E-5	2.9E-3	1.50	571	72	302	57	[Rarg - retinoic acid receptor, gamma, Ung - uracil dna glycosylase, Bcl2l1 - bcl2-like 1, Rara - retinoic acid receptor, alpha, Fadd - fas (tnfrsf6)-associated via death domain, Bok - bcl2-related ovarian killer protein, Set - set nuclear oncogene, Apoe - apolipoprotein e, Htra2 - htra serine peptidase 2, Jun - jun oncogene, Socs3 - suppressor of cytokine signaling 3, Jund - jun proto-oncogene r…
GO:0071704	organic substance metabolic process	2.08E-5	2.86E-3	1.08	571	259	504	247	[Surf1 - surfeit gene 1, Fbxl22 - f-box and leucine-rich repeat protein 22, Fadd - fas (tnfrsf6)-associated via death domain, Gtpbp3 - gtp binding protein 3, Eif1 - eukaryotic translation initiation factor 1, Dusp3 - dual specificity phosphatase 3 (vaccinia virus phosphatase vh1-related), Chchd10 - coiled-coil-helix-coiled-coil-helix domain containing 10, Apof - apolipoprotein f, Mrpl17 - mitocho…
GO:0022414	reproductive process	2.1E-5	2.81E-3	2.20	571	32	195	24	[Rarg - retinoic acid receptor, gamma, Fkbp4 - fk506 binding protein 4, Pttg1 - pituitary tumor-transforming gene 1, Cebpa - ccaat/enhancer binding protein (c/ebp), alpha, Bcl2l1 - bcl2-like 1, Arsa - arylsulfatase a, Ercc1 - excision repair cross-complementing rodent repair deficiency, complementation group 1, Cited2 - cbp/p300-interacting transactivator, with glu/asp-rich carboxy-terminal domai…
GO:0060255	regulation of macromolecule metabolic process	2.11E-5	2.74E-3	1.29	571	198	274	123	[Ung - uracil dna glycosylase, Calr - calreticulin, Stx5a - syntaxin 5a, Fadd - fas (tnfrsf6)-associated via death domain, Eif1 - eukaryotic translation initiation factor 1, Hist1h1c - histone cluster 1, h1c, Apoe - apolipoprotein e, Pfn1 - profilin 1, Socs3 - suppressor of cytokine signaling 3, Mafg - v-maf musculoaponeurotic fibrosarcoma oncogene family, protein g (avian), Hspa2 - heat shock pr…
GO:0051254	positive regulation of RNA metabolic process	2.39E-5	3.01E-3	1.74	571	62	222	42	[Rarg - retinoic acid receptor, gamma, Hhex - hematopoietically expressed homeobox, Nfe2l1 - nuclear factor, erythroid derived 2,-like 1, Cebpa - ccaat/enhancer binding protein (c/ebp), alpha, Rara - retinoic acid receptor, alpha, Fadd - fas (tnfrsf6)-associated via death domain, Fosb - fbj osteosarcoma oncogene b, Pfn1 - profilin 1, P2ry1 - purinergic receptor p2y, g-protein coupled 1, Jun - jun…
GO:0019222	regulation of metabolic process	2.69E-5	3.29E-3	1.27	571	208	280	130	[Ung - uracil dna glycosylase, Calr - calreticulin, Stx5a - syntaxin 5a, Fadd - fas (tnfrsf6)-associated via death domain, Eif1 - eukaryotic translation initiation factor 1, Hist1h1c - histone cluster 1, h1c, Apoe - apolipoprotein e, Pfn1 - profilin 1, Socs3 - suppressor of cytokine signaling 3, Mafg - v-maf musculoaponeurotic fibrosarcoma oncogene family, protein g (avian), Hspa2 - heat shock pr…
GO:0010628	positive regulation of gene expression	3.37E-5	4.02E-3	1.55	571	67	280	51	[Rarg - retinoic acid receptor, gamma, Hhex - hematopoietically expressed homeobox, Calr - calreticulin, Nfe2l1 - nuclear factor, erythroid derived 2,-like 1, Rara - retinoic acid receptor, alpha, Fadd - fas (tnfrsf6)-associated via death domain, Fosb - fbj osteosarcoma oncogene b, Hnrnpu - heterogeneous nuclear ribonucleoprotein u, P2ry1 - purinergic receptor p2y, g-protein coupled 1, Pfn1 - pro…
GO:0048519	negative regulation of biological process	3.54E-5	4.1E-3	1.31	571	175	279	112	[H2-T23 - histocompatibility 2, t region locus 23, Ung - uracil dna glycosylase, Calr - calreticulin, Fadd - fas (tnfrsf6)-associated via death domain, Hist1h1c - histone cluster 1, h1c, Apoe - apolipoprotein e, Pfn1 - profilin 1, Socs3 - suppressor of cytokine signaling 3, Hspa2 - heat shock protein 2, Hsp90ab1 - heat shock protein 90 alpha (cytosolic), class b member 1, Mt1 - metallothionein 1,…
GO:0044237	cellular metabolic process	3.66E-5	4.14E-3	1.08	571	255	504	243	[Mat2a - methionine adenosyltransferase ii, alpha, Surf1 - surfeit gene 1, Fbxl22 - f-box and leucine-rich repeat protein 22, Gtpbp3 - gtp binding protein 3, Eif1 - eukaryotic translation initiation factor 1, Dusp3 - dual specificity phosphatase 3 (vaccinia virus phosphatase vh1-related), Chchd10 - coiled-coil-helix-coiled-coil-helix domain containing 10, Apof - apolipoprotein f, Mrpl17 - mitocho…
GO:0044249	cellular biosynthetic process	4.69E-5	5.17E-3	1.43	571	135	237	80	[Rarg - retinoic acid receptor, gamma, Hhex - hematopoietically expressed homeobox, Surf1 - surfeit gene 1, Rara - retinoic acid receptor, alpha, Lipe - lipase, hormone sensitive, Fosb - fbj osteosarcoma oncogene b, Eif1 - eukaryotic translation initiation factor 1, Apoe - apolipoprotein e, Got1 - glutamate oxaloacetate transaminase 1, soluble, Jun - jun oncogene, Mafg - v-maf musculoaponeurotic …
GO:0030154	cell differentiation	4.75E-5	5.11E-3	1.75	571	60	218	40	[Id3 - inhibitor of dna binding 3, Hhex - hematopoietically expressed homeobox, Nfe2l1 - nuclear factor, erythroid derived 2,-like 1, Cebpa - ccaat/enhancer binding protein (c/ebp), alpha, Rara - retinoic acid receptor, alpha, Fadd - fas (tnfrsf6)-associated via death domain, Sqstm1 - sequestosome 1, Efna1 - ephrin a1, Krt10 - keratin 10, Socs3 - suppressor of cytokine signaling 3, Jun - jun onco…
GO:0042127	regulation of cell proliferation	0.00005	5.25E-3	1.69	571	67	222	44	[Rarg - retinoic acid receptor, gamma, H2-T23 - histocompatibility 2, t region locus 23, Hhex - hematopoietically expressed homeobox, Calr - calreticulin, Bcl2l1 - bcl2-like 1, Glul - glutamate-ammonia ligase (glutamine synthetase), Cebpa - ccaat/enhancer binding protein (c/ebp), alpha, Rara - retinoic acid receptor, alpha, Fadd - fas (tnfrsf6)-associated via death domain, Tsc22d1 - tsc22 domain …
GO:0048856	anatomical structure development	5.13E-5	5.26E-3	1.57	571	95	218	57	[H2-T23 - histocompatibility 2, t region locus 23, Rarg - retinoic acid receptor, gamma, Hhex - hematopoietically expressed homeobox, Bcl2l1 - bcl2-like 1, Rara - retinoic acid receptor, alpha, Fadd - fas (tnfrsf6)-associated via death domain, Apoe - apolipoprotein e, Krt10 - keratin 10, Socs3 - suppressor of cytokine signaling 3, Fancf - fanconi anemia, complementation group f, Jun - jun oncogen…
GO:0043067	regulation of programmed cell death	5.37E-5	5.38E-3	1.50	571	67	302	53	[Rarg - retinoic acid receptor, gamma, Ung - uracil dna glycosylase, Bcl2l1 - bcl2-like 1, Rara - retinoic acid receptor, alpha, Fadd - fas (tnfrsf6)-associated via death domain, Bok - bcl2-related ovarian killer protein, Apoe - apolipoprotein e, Set - set nuclear oncogene, Htra2 - htra serine peptidase 2, Jun - jun oncogene, Socs3 - suppressor of cytokine signaling 3, Bax - bcl2-associated x pro…
GO:0042981	regulation of apoptotic process	5.37E-5	5.26E-3	1.50	571	67	302	53	[Rarg - retinoic acid receptor, gamma, Ung - uracil dna glycosylase, Bcl2l1 - bcl2-like 1, Rara - retinoic acid receptor, alpha, Fadd - fas (tnfrsf6)-associated via death domain, Bok - bcl2-related ovarian killer protein, Apoe - apolipoprotein e, Set - set nuclear oncogene, Htra2 - htra serine peptidase 2, Jun - jun oncogene, Socs3 - suppressor of cytokine signaling 3, Bax - bcl2-associated x pro…
GO:0044238	primary metabolic process	5.4E-5	5.18E-3	1.08	571	242	504	231	[Surf1 - surfeit gene 1, Fbxl22 - f-box and leucine-rich repeat protein 22, Fadd - fas (tnfrsf6)-associated via death domain, Gtpbp3 - gtp binding protein 3, Dusp3 - dual specificity phosphatase 3 (vaccinia virus phosphatase vh1-related), Eif1 - eukaryotic translation initiation factor 1, Chchd10 - coiled-coil-helix-coiled-coil-helix domain containing 10, Apof - apolipoprotein f, Mafg - v-maf mus…
GO:0048523	negative regulation of cellular process	5.86E-5	5.5E-3	1.32	571	163	279	105	[Ung - uracil dna glycosylase, Calr - calreticulin, Fadd - fas (tnfrsf6)-associated via death domain, Hist1h1c - histone cluster 1, h1c, Apoe - apolipoprotein e, Pfn1 - profilin 1, Socs3 - suppressor of cytokine signaling 3, Hspa2 - heat shock protein 2, Hsp90ab1 - heat shock protein 90 alpha (cytosolic), class b member 1, Mt1 - metallothionein 1, Bhlhe40 - basic helix-loop-helix family, member e…
GO:1902680	positive regulation of RNA biosynthetic process	5.94E-5	5.46E-3	1.53	571	58	302	47	[Rarg - retinoic acid receptor, gamma, Hhex - hematopoietically expressed homeobox, Chchd2 - coiled-coil-helix-coiled-coil-helix domain containing 2, Sertad1 - serta domain containing 1, Klf13 - kruppel-like factor 13, Cebpa - ccaat/enhancer binding protein (c/ebp), alpha, Nfe2l1 - nuclear factor, erythroid derived 2,-like 1, Rbm14 - rna binding motif protein 14, Taf8 - taf8 rna polymerase ii, ta…
GO:0045893	positive regulation of transcription, DNA-templated	5.94E-5	5.35E-3	1.53	571	58	302	47	[Rarg - retinoic acid receptor, gamma, Hhex - hematopoietically expressed homeobox, Chchd2 - coiled-coil-helix-coiled-coil-helix domain containing 2, Sertad1 - serta domain containing 1, Klf13 - kruppel-like factor 13, Cebpa - ccaat/enhancer binding protein (c/ebp), alpha, Nfe2l1 - nuclear factor, erythroid derived 2,-like 1, Rbm14 - rna binding motif protein 14, Taf8 - taf8 rna polymerase ii, ta…
GO:1903508	positive regulation of nucleic acid-templated transcription	5.94E-5	5.24E-3	1.53	571	58	302	47	[Rarg - retinoic acid receptor, gamma, Hhex - hematopoietically expressed homeobox, Chchd2 - coiled-coil-helix-coiled-coil-helix domain containing 2, Sertad1 - serta domain containing 1, Klf13 - kruppel-like factor 13, Cebpa - ccaat/enhancer binding protein (c/ebp), alpha, Nfe2l1 - nuclear factor, erythroid derived 2,-like 1, Rbm14 - rna binding motif protein 14, Taf8 - taf8 rna polymerase ii, ta…
GO:0051094	positive regulation of developmental process	6.93E-5	5.99E-3	1.79	571	39	254	31	[Ung - uracil dna glycosylase, Calr - calreticulin, Cebpa - ccaat/enhancer binding protein (c/ebp), alpha, Rara - retinoic acid receptor, alpha, Fadd - fas (tnfrsf6)-associated via death domain, Hyal1 - hyaluronoglucosaminidase 1, Apoe - apolipoprotein e, Isg15 - isg15 ubiquitin-like modifier, Jun - jun oncogene, Socs3 - suppressor of cytokine signaling 3, Jund - jun proto-oncogene related gene d…
GO:1901576	organic substance biosynthetic process	7.24E-5	6.14E-3	1.42	571	136	237	80	[Rarg - retinoic acid receptor, gamma, Hhex - hematopoietically expressed homeobox, Surf1 - surfeit gene 1, Rara - retinoic acid receptor, alpha, Lipe - lipase, hormone sensitive, Fosb - fbj osteosarcoma oncogene b, Eif1 - eukaryotic translation initiation factor 1, Apoe - apolipoprotein e, Got1 - glutamate oxaloacetate transaminase 1, soluble, Jun - jun oncogene, Mafg - v-maf musculoaponeurotic …
GO:0042221	response to chemical	7.91E-5	6.58E-3	1.48	571	85	272	60	[Rarg - retinoic acid receptor, gamma, Nfe2l1 - nuclear factor, erythroid derived 2,-like 1, Bcl2l1 - bcl2-like 1, Rara - retinoic acid receptor, alpha, Fadd - fas (tnfrsf6)-associated via death domain, Fosb - fbj osteosarcoma oncogene b, Hnrnpu - heterogeneous nuclear ribonucleoprotein u, P2ry1 - purinergic receptor p2y, g-protein coupled 1, Krt10 - keratin 10, Htra2 - htra serine peptidase 2, J…
GO:0060548	negative regulation of cell death	8.51E-5	6.95E-3	1.58	571	48	302	40	[Rarg - retinoic acid receptor, gamma, Ung - uracil dna glycosylase, Bcl2l1 - bcl2-like 1, Bnip3l - bcl2/adenovirus e1b interacting protein 3-like, Rara - retinoic acid receptor, alpha, Fadd - fas (tnfrsf6)-associated via death domain, Tsc22d1 - tsc22 domain family, member 1, Efna1 - ephrin a1, Bok - bcl2-related ovarian killer protein, Apoe - apolipoprotein e, Set - set nuclear oncogene, Htra2 -…
GO:0019219	regulation of nucleobase-containing compound metabolic process	8.53E-5	6.83E-3	1.37	571	142	258	88	[Rarg - retinoic acid receptor, gamma, Ung - uracil dna glycosylase, Hhex - hematopoietically expressed homeobox, Calr - calreticulin, Nfe2l1 - nuclear factor, erythroid derived 2,-like 1, Clk3 - cdc-like kinase 3, Rara - retinoic acid receptor, alpha, Fadd - fas (tnfrsf6)-associated via death domain, Sqstm1 - sequestosome 1, Fosb - fbj osteosarcoma oncogene b, Hnrnpu - heterogeneous nuclear ribo…
GO:0031328	positive regulation of cellular biosynthetic process	9.16E-5	7.21E-3	1.66	571	68	222	44	[Rarg - retinoic acid receptor, gamma, Hhex - hematopoietically expressed homeobox, Pcna - proliferating cell nuclear antigen, Calr - calreticulin, Nfe2l1 - nuclear factor, erythroid derived 2,-like 1, Cebpa - ccaat/enhancer binding protein (c/ebp), alpha, Rara - retinoic acid receptor, alpha, Fadd - fas (tnfrsf6)-associated via death domain, Fosb - fbj osteosarcoma oncogene b, Apoe - apolipoprot…
GO:2000113	negative regulation of cellular macromolecule biosynthetic process	9.79E-5	7.57E-3	1.63	571	58	253	42	[Rarg - retinoic acid receptor, gamma, Id3 - inhibitor of dna binding 3, Hhex - hematopoietically expressed homeobox, Pcna - proliferating cell nuclear antigen, Calr - calreticulin, Srp9 - signal recognition particle 9, Cebpa - ccaat/enhancer binding protein (c/ebp), alpha, Rara - retinoic acid receptor, alpha, Sqstm1 - sequestosome 1, Hnrnpu - heterogeneous nuclear ribonucleoprotein u, Efna1 - e…
GO:0009058	biosynthetic process	9.9E-5	7.52E-3	1.41	571	141	233	81	[Rarg - retinoic acid receptor, gamma, Hhex - hematopoietically expressed homeobox, Surf1 - surfeit gene 1, Rara - retinoic acid receptor, alpha, Lipe - lipase, hormone sensitive, Fosb - fbj osteosarcoma oncogene b, Eif1 - eukaryotic translation initiation factor 1, Apoe - apolipoprotein e, Got1 - glutamate oxaloacetate transaminase 1, soluble, Jun - jun oncogene, Mafg - v-maf musculoaponeurotic …
GO:0048583	regulation of response to stimulus	1.06E-4	7.91E-3	1.17	571	93	479	91	[H2-T23 - histocompatibility 2, t region locus 23, Ung - uracil dna glycosylase, Hhex - hematopoietically expressed homeobox, Calr - calreticulin, Bcl2l1 - bcl2-like 1, Hspa8 - heat shock protein 8, Derl2 - der1-like domain family, member 2, Rara - retinoic acid receptor, alpha, Fadd - fas (tnfrsf6)-associated via death domain, Sqstm1 - sequestosome 1, Pagr1a - paxip1 associated glutamate rich pr…
GO:0048568	embryonic organ development	1.12E-4	8.21E-3	2.93	571	10	195	10	[Rarg - retinoic acid receptor, gamma, Id3 - inhibitor of dna binding 3, Hhex - hematopoietically expressed homeobox, Hes1 - hairy and enhancer of split 1 (drosophila), Cebpa - ccaat/enhancer binding protein (c/ebp), alpha, Sp2 - sp2 transcription factor, Junb - jun-b oncogene, Cited2 - cbp/p300-interacting transactivator, with glu/asp-rich carboxy-terminal domain, 2, Rara - retinoic acid recepto…
GO:0010557	positive regulation of macromolecule biosynthetic process	1.2E-4	8.64E-3	1.52	571	67	280	50	[Rarg - retinoic acid receptor, gamma, Hhex - hematopoietically expressed homeobox, Calr - calreticulin, Nfe2l1 - nuclear factor, erythroid derived 2,-like 1, Rara - retinoic acid receptor, alpha, Fadd - fas (tnfrsf6)-associated via death domain, Fosb - fbj osteosarcoma oncogene b, P2ry1 - purinergic receptor p2y, g-protein coupled 1, Pfn1 - profilin 1, Jun - jun oncogene, Jund - jun proto-oncoge…
GO:0043069	negative regulation of programmed cell death	1.23E-4	8.74E-3	1.78	571	46	230	33	[Rarg - retinoic acid receptor, gamma, Ung - uracil dna glycosylase, Bcl2l1 - bcl2-like 1, Bnip3l - bcl2/adenovirus e1b interacting protein 3-like, Rara - retinoic acid receptor, alpha, Fadd - fas (tnfrsf6)-associated via death domain, Tsc22d1 - tsc22 domain family, member 1, Efna1 - ephrin a1, Apoe - apolipoprotein e, Jun - jun oncogene, Socs3 - suppressor of cytokine signaling 3, Sin3a - transc…
GO:0043066	negative regulation of apoptotic process	1.23E-4	8.6E-3	1.78	571	46	230	33	[Rarg - retinoic acid receptor, gamma, Ung - uracil dna glycosylase, Bcl2l1 - bcl2-like 1, Bnip3l - bcl2/adenovirus e1b interacting protein 3-like, Rara - retinoic acid receptor, alpha, Fadd - fas (tnfrsf6)-associated via death domain, Tsc22d1 - tsc22 domain family, member 1, Efna1 - ephrin a1, Apoe - apolipoprotein e, Jun - jun oncogene, Socs3 - suppressor of cytokine signaling 3, Sin3a - transc…
GO:0051246	regulation of protein metabolic process	1.28E-4	8.81E-3	1.17	571	83	483	82	[Hhex - hematopoietically expressed homeobox, Stx5a - syntaxin 5a, Calr - calreticulin, Hspa8 - heat shock protein 8, Rara - retinoic acid receptor, alpha, Derl2 - der1-like domain family, member 2, Fadd - fas (tnfrsf6)-associated via death domain, Sqstm1 - sequestosome 1, Dusp3 - dual specificity phosphatase 3 (vaccinia virus phosphatase vh1-related), Bok - bcl2-related ovarian killer protein, Z…
GO:0045597	positive regulation of cell differentiation	1.32E-4	8.97E-3	1.91	571	27	254	23	[Sgk1 - serum/glucocorticoid regulated kinase 1, Calr - calreticulin, Cebpa - ccaat/enhancer binding protein (c/ebp), alpha, Hmg20b - high mobility group 20b, Myadm - myeloid-associated differentiation marker, Zfp36 - zinc finger protein 36, Rara - retinoic acid receptor, alpha, Klf10 - kruppel-like factor 10, Fadd - fas (tnfrsf6)-associated via death domain, Apoe - apolipoprotein e, Hes1 - hairy…
GO:0048608	reproductive structure development	1.36E-4	9.08E-3	2.70	571	13	195	12	[Rarg - retinoic acid receptor, gamma, Fkbp4 - fk506 binding protein 4, Hes1 - hairy and enhancer of split 1 (drosophila), Fancf - fanconi anemia, complementation group f, Bcl2l1 - bcl2-like 1, Junb - jun-b oncogene, Hsp90ab1 - heat shock protein 90 alpha (cytosolic), class b member 1, Bax - bcl2-associated x protein, Ercc1 - excision repair cross-complementing rodent repair deficiency, complemen…
GO:0009891	positive regulation of biosynthetic process	1.52E-4	9.97E-3	1.51	571	69	280	51	[Rarg - retinoic acid receptor, gamma, Hhex - hematopoietically expressed homeobox, Calr - calreticulin, Nfe2l1 - nuclear factor, erythroid derived 2,-like 1, Rara - retinoic acid receptor, alpha, Fadd - fas (tnfrsf6)-associated via death domain, Fosb - fbj osteosarcoma oncogene b, Apoe - apolipoprotein e, P2ry1 - purinergic receptor p2y, g-protein coupled 1, Pfn1 - profilin 1, Jun - jun oncogene…
GO:0006355	regulation of transcription, DNA-templated	1.67E-4	1.08E-2	1.39	571	124	258	78	[Rarg - retinoic acid receptor, gamma, Hhex - hematopoietically expressed homeobox, Calr - calreticulin, Nfe2l1 - nuclear factor, erythroid derived 2,-like 1, Rara - retinoic acid receptor, alpha, Fadd - fas (tnfrsf6)-associated via death domain, Sqstm1 - sequestosome 1, Fosb - fbj osteosarcoma oncogene b, Hist1h1c - histone cluster 1, h1c, Pfn1 - profilin 1, P2ry1 - purinergic receptor p2y, g-pr…
GO:1903506	regulation of nucleic acid-templated transcription	1.67E-4	1.06E-2	1.39	571	124	258	78	[Rarg - retinoic acid receptor, gamma, Hhex - hematopoietically expressed homeobox, Calr - calreticulin, Nfe2l1 - nuclear factor, erythroid derived 2,-like 1, Rara - retinoic acid receptor, alpha, Fadd - fas (tnfrsf6)-associated via death domain, Sqstm1 - sequestosome 1, Fosb - fbj osteosarcoma oncogene b, Hist1h1c - histone cluster 1, h1c, Pfn1 - profilin 1, P2ry1 - purinergic receptor p2y, g-pr…
GO:0051171	regulation of nitrogen compound metabolic process	2.11E-4	1.33E-2	1.34	571	152	258	92	[Rarg - retinoic acid receptor, gamma, Ung - uracil dna glycosylase, Hhex - hematopoietically expressed homeobox, Calr - calreticulin, Nfe2l1 - nuclear factor, erythroid derived 2,-like 1, Clk3 - cdc-like kinase 3, Rara - retinoic acid receptor, alpha, Fadd - fas (tnfrsf6)-associated via death domain, Sqstm1 - sequestosome 1, Fosb - fbj osteosarcoma oncogene b, Hnrnpu - heterogeneous nuclear ribo…
GO:0010562	positive regulation of phosphorus metabolic process	2.15E-4	1.34E-2	2.00	571	28	224	22	[Tnfrsf1a - tumor necrosis factor receptor superfamily, member 1a, Ppp1r15a - protein phosphatase 1, regulatory (inhibitor) subunit 15a, Rara - retinoic acid receptor, alpha, Sqstm1 - sequestosome 1, Vtn - vitronectin, Slc27a1 - solute carrier family 27 (fatty acid transporter), member 1, Efna1 - ephrin a1, Shc1 - src homology 2 domain-containing transforming protein c1, Apoe - apolipoprotein e, …
GO:0045937	positive regulation of phosphate metabolic process	2.15E-4	1.32E-2	2.00	571	28	224	22	[Tnfrsf1a - tumor necrosis factor receptor superfamily, member 1a, Ppp1r15a - protein phosphatase 1, regulatory (inhibitor) subunit 15a, Rara - retinoic acid receptor, alpha, Sqstm1 - sequestosome 1, Vtn - vitronectin, Efna1 - ephrin a1, Slc27a1 - solute carrier family 27 (fatty acid transporter), member 1, Shc1 - src homology 2 domain-containing transforming protein c1, Apoe - apolipoprotein e, …
GO:0009888	tissue development	2.29E-4	1.38E-2	2.29	571	15	233	14	[Rarg - retinoic acid receptor, gamma, Hhex - hematopoietically expressed homeobox, Arrdc3 - arrestin domain containing 3, Fkbp8 - fk506 binding protein 8, Cited2 - cbp/p300-interacting transactivator, with glu/asp-rich carboxy-terminal domain, 2, Rara - retinoic acid receptor, alpha, Dyrk1b - dual-specificity tyrosine-(y)-phosphorylation regulated kinase 1b, Klf10 - kruppel-like factor 10, Fadd …
GO:0000122	negative regulation of transcription from RNA polymerase II promoter	2.3E-4	1.37E-2	1.72	571	42	253	32	[Id3 - inhibitor of dna binding 3, Rarg - retinoic acid receptor, gamma, Hhex - hematopoietically expressed homeobox, Pcna - proliferating cell nuclear antigen, Calr - calreticulin, Cebpa - ccaat/enhancer binding protein (c/ebp), alpha, Rara - retinoic acid receptor, alpha, Sqstm1 - sequestosome 1, Efna1 - ephrin a1, Hist1h1c - histone cluster 1, h1c, Jun - jun oncogene, Sin3a - transcriptional r…
GO:0006950	response to stress	2.4E-4	1.41E-2	1.43	571	88	281	62	[H2-T23 - histocompatibility 2, t region locus 23, Ung - uracil dna glycosylase, Calr - calreticulin, Nfe2l1 - nuclear factor, erythroid derived 2,-like 1, Bcl2l1 - bcl2-like 1, Crlf2 - cytokine receptor-like factor 2, Fadd - fas (tnfrsf6)-associated via death domain, Bok - bcl2-related ovarian killer protein, 3110062M04Rik - riken cdna 3110062m04 gene, Apoe - apolipoprotein e, H2afx - h2a histon…
GO:0045892	negative regulation of transcription, DNA-templated	2.44E-4	1.41E-2	1.63	571	54	253	39	[Rarg - retinoic acid receptor, gamma, Id3 - inhibitor of dna binding 3, Hhex - hematopoietically expressed homeobox, Pcna - proliferating cell nuclear antigen, Calr - calreticulin, Cebpa - ccaat/enhancer binding protein (c/ebp), alpha, Rara - retinoic acid receptor, alpha, Sqstm1 - sequestosome 1, Efna1 - ephrin a1, Hist1h1c - histone cluster 1, h1c, H2afx - h2a histone family, member x, Jun - j…
GO:1903507	negative regulation of nucleic acid-templated transcription	2.44E-4	1.4E-2	1.63	571	54	253	39	[Rarg - retinoic acid receptor, gamma, Id3 - inhibitor of dna binding 3, Hhex - hematopoietically expressed homeobox, Pcna - proliferating cell nuclear antigen, Calr - calreticulin, Cebpa - ccaat/enhancer binding protein (c/ebp), alpha, Rara - retinoic acid receptor, alpha, Sqstm1 - sequestosome 1, Efna1 - ephrin a1, Hist1h1c - histone cluster 1, h1c, H2afx - h2a histone family, member x, Jun - j…
GO:2001141	regulation of RNA biosynthetic process	2.69E-4	1.52E-2	1.38	571	125	258	78	[Rarg - retinoic acid receptor, gamma, Hhex - hematopoietically expressed homeobox, Calr - calreticulin, Nfe2l1 - nuclear factor, erythroid derived 2,-like 1, Rara - retinoic acid receptor, alpha, Fadd - fas (tnfrsf6)-associated via death domain, Fosb - fbj osteosarcoma oncogene b, Sqstm1 - sequestosome 1, Hist1h1c - histone cluster 1, h1c, Pfn1 - profilin 1, P2ry1 - purinergic receptor p2y, g-pr…
GO:0034097	response to cytokine	2.71E-4	1.51E-2	1.83	571	17	312	17	[Bcl2l1 - bcl2-like 1, Cebpa - ccaat/enhancer binding protein (c/ebp), alpha, Zfp36 - zinc finger protein 36, Mcl1 - myeloid cell leukemia sequence 1, Rpl13a - ribosomal protein l13a, Ifit3 - interferon-induced protein with tetratricopeptide repeats 3, Hyal1 - hyaluronoglucosaminidase 1, Isg15 - isg15 ubiquitin-like modifier, Ifitm3 - interferon induced transmembrane protein 3, Htra2 - htra serin…
GO:0008284	positive regulation of cell proliferation	2.77E-4	1.53E-2	2.07	571	34	187	23	[H2-T23 - histocompatibility 2, t region locus 23, Rarg - retinoic acid receptor, gamma, Calr - calreticulin, Glul - glutamate-ammonia ligase (glutamine synthetase), Bcl2l1 - bcl2-like 1, Rara - retinoic acid receptor, alpha, Fadd - fas (tnfrsf6)-associated via death domain, Cnbp - cellular nucleic acid binding protein, Tsc22d1 - tsc22 domain family, member 1, Sphk2 - sphingosine kinase 2, Hyal1 …
GO:0010646	regulation of cell communication	2.78E-4	1.51E-2	1.18	571	81	472	79	[Hhex - hematopoietically expressed homeobox, Calr - calreticulin, Bcl2l1 - bcl2-like 1, Rara - retinoic acid receptor, alpha, Fadd - fas (tnfrsf6)-associated via death domain, Sqstm1 - sequestosome 1, Pagr1a - paxip1 associated glutamate rich protein 1a, 1810011O10Rik - riken cdna 1810011o10 gene, Bok - bcl2-related ovarian killer protein, Dusp3 - dual specificity phosphatase 3 (vaccinia virus p…
GO:0023051	regulation of signaling	2.78E-4	1.5E-2	1.18	571	81	472	79	[Hhex - hematopoietically expressed homeobox, Calr - calreticulin, Bcl2l1 - bcl2-like 1, Rara - retinoic acid receptor, alpha, Fadd - fas (tnfrsf6)-associated via death domain, Sqstm1 - sequestosome 1, 1810011O10Rik - riken cdna 1810011o10 gene, Pagr1a - paxip1 associated glutamate rich protein 1a, Dusp3 - dual specificity phosphatase 3 (vaccinia virus phosphatase vh1-related), Bok - bcl2-related…
GO:0051252	regulation of RNA metabolic process	2.79E-4	1.48E-2	1.37	571	131	258	81	[Rarg - retinoic acid receptor, gamma, Hhex - hematopoietically expressed homeobox, Calr - calreticulin, Nfe2l1 - nuclear factor, erythroid derived 2,-like 1, Clk3 - cdc-like kinase 3, Rara - retinoic acid receptor, alpha, Fadd - fas (tnfrsf6)-associated via death domain, Fosb - fbj osteosarcoma oncogene b, Sqstm1 - sequestosome 1, Hist1h1c - histone cluster 1, h1c, Pfn1 - profilin 1, P2ry1 - pur…
GO:0009059	macromolecule biosynthetic process	2.91E-4	1.53E-2	1.51	571	103	213	58	[Rarg - retinoic acid receptor, gamma, Hhex - hematopoietically expressed homeobox, Rara - retinoic acid receptor, alpha, Lipe - lipase, hormone sensitive, Fosb - fbj osteosarcoma oncogene b, Eif1 - eukaryotic translation initiation factor 1, Apoe - apolipoprotein e, Jun - jun oncogene, Mafg - v-maf musculoaponeurotic fibrosarcoma oncogene family, protein g (avian), Jund - jun proto-oncogene rela…
GO:2000112	regulation of cellular macromolecule biosynthetic process	2.92E-4	1.52E-2	1.36	571	137	258	84	[Rarg - retinoic acid receptor, gamma, Hhex - hematopoietically expressed homeobox, Calr - calreticulin, Nfe2l1 - nuclear factor, erythroid derived 2,-like 1, Rara - retinoic acid receptor, alpha, Fadd - fas (tnfrsf6)-associated via death domain, Fosb - fbj osteosarcoma oncogene b, Sqstm1 - sequestosome 1, Hnrnpu - heterogeneous nuclear ribonucleoprotein u, Hist1h1c - histone cluster 1, h1c, Pfn1…
GO:0009653	anatomical structure morphogenesis	3.02E-4	1.55E-2	1.98	571	37	195	25	[Id3 - inhibitor of dna binding 3, Rarg - retinoic acid receptor, gamma, Hhex - hematopoietically expressed homeobox, Bcl2l1 - bcl2-like 1, Rara - retinoic acid receptor, alpha, Efna1 - ephrin a1, Hyal1 - hyaluronoglucosaminidase 1, Apoe - apolipoprotein e, Jun - jun oncogene, Socs3 - suppressor of cytokine signaling 3, Cfl1 - cofilin 1, non-muscle, Bax - bcl2-associated x protein, Sgk1 - serum/g…
GO:0010468	regulation of gene expression	3.1E-4	1.57E-2	1.34	571	147	258	89	[Rarg - retinoic acid receptor, gamma, Hhex - hematopoietically expressed homeobox, Calr - calreticulin, Nfe2l1 - nuclear factor, erythroid derived 2,-like 1, Rara - retinoic acid receptor, alpha, Clk3 - cdc-like kinase 3, Fadd - fas (tnfrsf6)-associated via death domain, Sqstm1 - sequestosome 1, Fosb - fbj osteosarcoma oncogene b, Hnrnpu - heterogeneous nuclear ribonucleoprotein u, Eif1 - eukary…
GO:0071310	cellular response to organic substance	3.3E-4	1.65E-2	1.64	571	41	281	33	[Id3 - inhibitor of dna binding 3, Rarg - retinoic acid receptor, gamma, Cebpa - ccaat/enhancer binding protein (c/ebp), alpha, Bcl2l1 - bcl2-like 1, Litaf - lps-induced tn factor, Rara - retinoic acid receptor, alpha, Hnrnpu - heterogeneous nuclear ribonucleoprotein u, Hyal1 - hyaluronoglucosaminidase 1, P2ry1 - purinergic receptor p2y, g-protein coupled 1, Htra2 - htra serine peptidase 2, Jun -…
GO:0033554	cellular response to stress	3.62E-4	1.79E-2	1.50	571	65	281	48	[Gabarap - gamma-aminobutyric acid receptor associated protein, Pcna - proliferating cell nuclear antigen, Ung - uracil dna glycosylase, Calr - calreticulin, Glul - glutamate-ammonia ligase (glutamine synthetase), Bcl2l1 - bcl2-like 1, Nfe2l1 - nuclear factor, erythroid derived 2,-like 1, Bnip3l - bcl2/adenovirus e1b interacting protein 3-like, Mcm7 - minichromosome maintenance deficient 7 (s. ce…
GO:0010558	negative regulation of macromolecule biosynthetic process	4.05E-4	1.98E-2	1.58	571	60	253	42	[Rarg - retinoic acid receptor, gamma, Id3 - inhibitor of dna binding 3, Hhex - hematopoietically expressed homeobox, Pcna - proliferating cell nuclear antigen, Calr - calreticulin, Srp9 - signal recognition particle 9, Cebpa - ccaat/enhancer binding protein (c/ebp), alpha, Rara - retinoic acid receptor, alpha, Sqstm1 - sequestosome 1, Hnrnpu - heterogeneous nuclear ribonucleoprotein u, Efna1 - e…
GO:2000026	regulation of multicellular organismal development	4.1E-4	1.98E-2	1.76	571	48	216	32	[Rarg - retinoic acid receptor, gamma, Hhex - hematopoietically expressed homeobox, Ung - uracil dna glycosylase, Calr - calreticulin, Rara - retinoic acid receptor, alpha, Fadd - fas (tnfrsf6)-associated via death domain, Efna1 - ephrin a1, Hyal1 - hyaluronoglucosaminidase 1, Apoe - apolipoprotein e, Jun - jun oncogene, Mafg - v-maf musculoaponeurotic fibrosarcoma oncogene family, protein g (avi…
GO:0043170	macromolecule metabolic process	4.31E-4	2.06E-2	1.23	571	207	294	131	[Ung - uracil dna glycosylase, Fadd - fas (tnfrsf6)-associated via death domain, Eif1 - eukaryotic translation initiation factor 1, Hist1h1c - histone cluster 1, h1c, Apoe - apolipoprotein e, Mafg - v-maf musculoaponeurotic fibrosarcoma oncogene family, protein g (avian), Bhlhe40 - basic helix-loop-helix family, member e40, Bloc1s1 - biogenesis of lysosome-related organelles complex-1, subunit 1,…
GO:1901990	regulation of mitotic cell cycle phase transition	4.46E-4	2.12E-2	26.77	571	8	8	3	[Hspa2 - heat shock protein 2, Psme2 - proteasome (prosome, macropain) activator subunit 2 (pa28 beta), Miip - migration and invasion inhibitory protein]
GO:0042327	positive regulation of phosphorylation	4.49E-4	2.11E-2	1.98	571	27	224	21	[Ppp1r15a - protein phosphatase 1, regulatory (inhibitor) subunit 15a, Tnfrsf1a - tumor necrosis factor receptor superfamily, member 1a, Rara - retinoic acid receptor, alpha, Sqstm1 - sequestosome 1, Vtn - vitronectin, Slc27a1 - solute carrier family 27 (fatty acid transporter), member 1, Efna1 - ephrin a1, Shc1 - src homology 2 domain-containing transforming protein c1, Igfbp4 - insulin-like gro…
GO:0006725	cellular aromatic compound metabolic process	5.45E-4	2.53E-2	1.31	571	149	272	93	[Rarg - retinoic acid receptor, gamma, Ung - uracil dna glycosylase, Hhex - hematopoietically expressed homeobox, Surf1 - surfeit gene 1, Rara - retinoic acid receptor, alpha, Lipe - lipase, hormone sensitive, Fosb - fbj osteosarcoma oncogene b, Hnrnpu - heterogeneous nuclear ribonucleoprotein u, 3110062M04Rik - riken cdna 3110062m04 gene, H2afx - h2a histone family, member x, Jun - jun oncogene,…
GO:0032268	regulation of cellular protein metabolic process	5.89E-4	2.7E-2	1.17	571	74	483	73	[Hhex - hematopoietically expressed homeobox, Calr - calreticulin, Hspa8 - heat shock protein 8, Rara - retinoic acid receptor, alpha, Fadd - fas (tnfrsf6)-associated via death domain, Sqstm1 - sequestosome 1, Bok - bcl2-related ovarian killer protein, Dusp3 - dual specificity phosphatase 3 (vaccinia virus phosphatase vh1-related), Znhit1 - zinc finger, hit domain containing 1, Ppp1ca - protein p…
GO:0050793	regulation of developmental process	6.03E-4	2.74E-2	1.46	571	71	280	51	[Rarg - retinoic acid receptor, gamma, Ung - uracil dna glycosylase, Hhex - hematopoietically expressed homeobox, Calr - calreticulin, Rara - retinoic acid receptor, alpha, Fadd - fas (tnfrsf6)-associated via death domain, Apoe - apolipoprotein e, Htra2 - htra serine peptidase 2, Socs3 - suppressor of cytokine signaling 3, Jun - jun oncogene, Mafg - v-maf musculoaponeurotic fibrosarcoma oncogene …
GO:0030855	epithelial cell differentiation	6.14E-4	2.76E-2	3.02	571	8	189	8	[Id3 - inhibitor of dna binding 3, Hhex - hematopoietically expressed homeobox, Hes1 - hairy and enhancer of split 1 (drosophila), Krt10 - keratin 10, Kdm6b - kdm1 lysine (k)-specific demethylase 6b, Jun - jun oncogene, Ctnnd1 - catenin (cadherin associated protein), delta 1, Cebpb - ccaat/enhancer binding protein (c/ebp), beta]
GO:0010605	negative regulation of macromolecule metabolic process	6.37E-4	2.84E-2	1.45	571	90	254	58	[Rarg - retinoic acid receptor, gamma, Hhex - hematopoietically expressed homeobox, Calr - calreticulin, Rara - retinoic acid receptor, alpha, Sqstm1 - sequestosome 1, Hnrnpu - heterogeneous nuclear ribonucleoprotein u, Hist1h1c - histone cluster 1, h1c, Apoe - apolipoprotein e, H2afx - h2a histone family, member x, Socs3 - suppressor of cytokine signaling 3, Jun - jun oncogene, Jund - jun proto-…
GO:0009889	regulation of biosynthetic process	6.88E-4	3.03E-2	1.33	571	143	258	86	[Rarg - retinoic acid receptor, gamma, Hhex - hematopoietically expressed homeobox, Calr - calreticulin, Nfe2l1 - nuclear factor, erythroid derived 2,-like 1, Rara - retinoic acid receptor, alpha, Fadd - fas (tnfrsf6)-associated via death domain, Fosb - fbj osteosarcoma oncogene b, Sqstm1 - sequestosome 1, Hnrnpu - heterogeneous nuclear ribonucleoprotein u, Hist1h1c - histone cluster 1, h1c, Apoe…
GO:0031326	regulation of cellular biosynthetic process	6.88E-4	0.03	1.33	571	143	258	86	[Rarg - retinoic acid receptor, gamma, Hhex - hematopoietically expressed homeobox, Calr - calreticulin, Nfe2l1 - nuclear factor, erythroid derived 2,-like 1, Rara - retinoic acid receptor, alpha, Fadd - fas (tnfrsf6)-associated via death domain, Fosb - fbj osteosarcoma oncogene b, Sqstm1 - sequestosome 1, Hnrnpu - heterogeneous nuclear ribonucleoprotein u, Hist1h1c - histone cluster 1, h1c, Apoe…
GO:0030099	myeloid cell differentiation	7.88E-4	3.41E-2	2.93	571	8	195	8	[Hhex - hematopoietically expressed homeobox, Ldb1 - lim domain binding 1, Jun - jun oncogene, Cebpa - ccaat/enhancer binding protein (c/ebp), alpha, Nfe2l1 - nuclear factor, erythroid derived 2,-like 1, Junb - jun-b oncogene, Cited2 - cbp/p300-interacting transactivator, with glu/asp-rich carboxy-terminal domain, 2, Cebpg - ccaat/enhancer binding protein (c/ebp), gamma]
GO:0034645	cellular macromolecule biosynthetic process	8.19E-4	3.51E-2	1.49	571	101	213	56	[Rarg - retinoic acid receptor, gamma, Hhex - hematopoietically expressed homeobox, Rara - retinoic acid receptor, alpha, Fosb - fbj osteosarcoma oncogene b, Eif1 - eukaryotic translation initiation factor 1, Apoe - apolipoprotein e, Jun - jun oncogene, Mafg - v-maf musculoaponeurotic fibrosarcoma oncogene family, protein g (avian), Jund - jun proto-oncogene related gene d, Junb - jun-b oncogene,…
GO:0031327	negative regulation of cellular biosynthetic process	8.48E-4	3.6E-2	1.54	571	63	253	43	[Rarg - retinoic acid receptor, gamma, Id3 - inhibitor of dna binding 3, Hhex - hematopoietically expressed homeobox, Pcna - proliferating cell nuclear antigen, Calr - calreticulin, Srp9 - signal recognition particle 9, Cebpa - ccaat/enhancer binding protein (c/ebp), alpha, Rara - retinoic acid receptor, alpha, Sqstm1 - sequestosome 1, Hnrnpu - heterogeneous nuclear ribonucleoprotein u, Slc27a1 -…
GO:0001934	positive regulation of protein phosphorylation	8.76E-4	3.68E-2	1.96	571	26	224	20	[Ppp1r15a - protein phosphatase 1, regulatory (inhibitor) subunit 15a, Tnfrsf1a - tumor necrosis factor receptor superfamily, member 1a, Rara - retinoic acid receptor, alpha, Sqstm1 - sequestosome 1, Efna1 - ephrin a1, Slc27a1 - solute carrier family 27 (fatty acid transporter), member 1, Vtn - vitronectin, Shc1 - src homology 2 domain-containing transforming protein c1, Igfbp4 - insulin-like gro…
GO:0008283	cell proliferation	8.9E-4	3.7E-2	2.06	571	26	203	19	[Hhex - hematopoietically expressed homeobox, Bcl2l1 - bcl2-like 1, Glul - glutamate-ammonia ligase (glutamine synthetase), Ercc1 - excision repair cross-complementing rodent repair deficiency, complementation group 1, Cited2 - cbp/p300-interacting transactivator, with glu/asp-rich carboxy-terminal domain, 2, Mcm7 - minichromosome maintenance deficient 7 (s. cerevisiae), Sphk2 - sphingosine kinas…
GO:1901360	organic cyclic compound metabolic process	9.01E-4	3.71E-2	1.29	571	156	272	96	[Rarg - retinoic acid receptor, gamma, Ung - uracil dna glycosylase, Hhex - hematopoietically expressed homeobox, Surf1 - surfeit gene 1, Rara - retinoic acid receptor, alpha, Lipe - lipase, hormone sensitive, Fosb - fbj osteosarcoma oncogene b, Hnrnpu - heterogeneous nuclear ribonucleoprotein u, 3110062M04Rik - riken cdna 3110062m04 gene, Apoe - apolipoprotein e, H2afx - h2a histone family, memb…
GO:0007165	signal transduction	9.04E-4	3.69E-2	1.13	571	89	500	88	[Rarg - retinoic acid receptor, gamma, Hhex - hematopoietically expressed homeobox, Bcl2l1 - bcl2-like 1, Zfp219 - zinc finger protein 219, AY074887 - cdna sequence ay074887, Derl2 - der1-like domain family, member 2, Rara - retinoic acid receptor, alpha, Fadd - fas (tnfrsf6)-associated via death domain, Bok - bcl2-related ovarian killer protein, Apoe - apolipoprotein e, Siva1 - siva1, apoptosis-…
GO:0009966	regulation of signal transduction	9.11E-4	3.68E-2	1.18	571	73	470	71	[Hhex - hematopoietically expressed homeobox, Calr - calreticulin, Bcl2l1 - bcl2-like 1, Rara - retinoic acid receptor, alpha, Fadd - fas (tnfrsf6)-associated via death domain, Sqstm1 - sequestosome 1, Pagr1a - paxip1 associated glutamate rich protein 1a, 1810011O10Rik - riken cdna 1810011o10 gene, Bok - bcl2-related ovarian killer protein, Dusp3 - dual specificity phosphatase 3 (vaccinia virus p…
GO:1902679	negative regulation of RNA biosynthetic process	9.52E-4	3.82E-2	1.57	571	56	253	39	[Rarg - retinoic acid receptor, gamma, Id3 - inhibitor of dna binding 3, Hhex - hematopoietically expressed homeobox, Pcna - proliferating cell nuclear antigen, Calr - calreticulin, Cebpa - ccaat/enhancer binding protein (c/ebp), alpha, Rara - retinoic acid receptor, alpha, Sqstm1 - sequestosome 1, Efna1 - ephrin a1, Hist1h1c - histone cluster 1, h1c, H2afx - h2a histone family, member x, Jun - j…
GO:0009890	negative regulation of biosynthetic process	9.61E-4	3.82E-2	1.53	571	65	253	44	[Rarg - retinoic acid receptor, gamma, Id3 - inhibitor of dna binding 3, Hhex - hematopoietically expressed homeobox, Pcna - proliferating cell nuclear antigen, Calr - calreticulin, Srp9 - signal recognition particle 9, Cebpa - ccaat/enhancer binding protein (c/ebp), alpha, Rara - retinoic acid receptor, alpha, Sqstm1 - sequestosome 1, Efna1 - ephrin a1, Hnrnpu - heterogeneous nuclear ribonucleop…
GO:0010389	regulation of G2/M transition of mitotic cell cycle	9.87E-4	3.88E-2	57.10	571	4	5	2	[Hspa2 - heat shock protein 2, Miip - migration and invasion inhibitory protein]
GO:0010556	regulation of macromolecule biosynthetic process	9.92E-4	3.87E-2	1.33	571	140	258	84	[Rarg - retinoic acid receptor, gamma, Hhex - hematopoietically expressed homeobox, Calr - calreticulin, Nfe2l1 - nuclear factor, erythroid derived 2,-like 1, Rara - retinoic acid receptor, alpha, Fadd - fas (tnfrsf6)-associated via death domain, Fosb - fbj osteosarcoma oncogene b, Sqstm1 - sequestosome 1, Hnrnpu - heterogeneous nuclear ribonucleoprotein u, Hist1h1c - histone cluster 1, h1c, Pfn1…
Top 10% fragile genes based on # of sequenced DSB ends ±1 kb around the TSS (see Supplementary Data 3)
GO Term	Description	P-value	FDR q-value	Enrichment	N	B	n	b	Genes
GO:0051173	positive regulation of nitrogen compound metabolic process	6.85E-11	3.76E-7	1.60	947	136	434	100	[Ung - uracil dna glycosylase, Arf4 - adp-ribosylation factor 4, Rc3h1 - ring ccch (c3h) domains 1, Ptbp1 - polypyrimidine tract binding protein 1, Paf1 - paf1, rna polymerase ii associated factor, homolog (s. cerevisiae), Nucks1 - nuclear casein kinase and cyclin-dependent kinase substrate 1, Hmgb2 - high mobility group box 2, Hsf2 - heat shock factor 2, Klf9 - kruppel-like factor 9, Aurkb - aur…
GO:0050794	regulation of cellular process	1.08E-10	2.97E-7	1.21	947	520	467	310	[Abl1 - c-abl oncogene 1, non-receptor tyrosine kinase, Cblb - casitas b-lineage lymphoma b, Capn7 - calpain 7, Ptbp1 - polypyrimidine tract binding protein 1, Kntc1 - kinetochore associated 1, Stx4a - syntaxin 4a (placental), Paf1 - paf1, rna polymerase ii associated factor, homolog (s. cerevisiae), Stk40 - serine/threonine kinase 40, Hmgb2 - high mobility group box 2, H2-DMa - histocompatibilit…
GO:0009893	positive regulation of metabolic process	1.39E-10	2.55E-7	1.44	947	199	465	141	[Ung - uracil dna glycosylase, Ppp1r7 - protein phosphatase 1, regulatory (inhibitor) subunit 7, Stx5a - syntaxin 5a, Abl1 - c-abl oncogene 1, non-receptor tyrosine kinase, Cblb - casitas b-lineage lymphoma b, Arf4 - adp-ribosylation factor 4, Rc3h1 - ring ccch (c3h) domains 1, Rhoa - ras homolog gene family, member a, Ptbp1 - polypyrimidine tract binding protein 1, Paf1 - paf1, rna polymerase ii…
GO:0048518	positive regulation of biological process	1.43E-10	1.96E-7	1.37	947	291	435	183	[Ung - uracil dna glycosylase, Stx5a - syntaxin 5a, Shoc2 - soc-2 (suppressor of clear) homolog (c. elegans), Triobp - trio and f-actin binding protein, Cblb - casitas b-lineage lymphoma b, Abl1 - c-abl oncogene 1, non-receptor tyrosine kinase, Slc20a1 - solute carrier family 20, member 1, Arf4 - adp-ribosylation factor 4, Prkaca - protein kinase, camp dependent, catalytic, alpha, Rc3h1 - ring cc…
GO:0010557	positive regulation of macromolecule biosynthetic process	1.64E-10	1.8E-7	1.64	947	120	434	90	[Hhex - hematopoietically expressed homeobox, Bcl10 - b cell leukemia/lymphoma 10, Golga2 - golgi autoantigen, golgin subfamily a, 2, Fos - fbj osteosarcoma oncogene, Atf6b - activating transcription factor 6 beta, Fosl2 - fos-like antigen 2, Hif1a - hypoxia inducible factor 1, alpha subunit, Arf4 - adp-ribosylation factor 4, Foxk2 - forkhead box k2, Creb3 - camp responsive element binding protei…
GO:0009891	positive regulation of biosynthetic process	2.02E-10	1.85E-7	1.62	947	127	434	94	[Hhex - hematopoietically expressed homeobox, Golga2 - golgi autoantigen, golgin subfamily a, 2, Bcl10 - b cell leukemia/lymphoma 10, Fos - fbj osteosarcoma oncogene, Atf6b - activating transcription factor 6 beta, Fosl2 - fos-like antigen 2, Hif1a - hypoxia inducible factor 1, alpha subunit, Arf4 - adp-ribosylation factor 4, Foxk2 - forkhead box k2, Creb3 - camp responsive element binding protei…
GO:0031328	positive regulation of cellular biosynthetic process	2.02E-10	1.58E-7	1.62	947	127	434	94	[Hhex - hematopoietically expressed homeobox, Bcl10 - b cell leukemia/lymphoma 10, Golga2 - golgi autoantigen, golgin subfamily a, 2, Fos - fbj osteosarcoma oncogene, Atf6b - activating transcription factor 6 beta, Fosl2 - fos-like antigen 2, Hif1a - hypoxia inducible factor 1, alpha subunit, Arf4 - adp-ribosylation factor 4, Foxk2 - forkhead box k2, Creb3 - camp responsive element binding protei…
GO:0045935	positive regulation of nucleobase-containing compound metabolic process	4.3E-10	2.95E-7	1.60	947	128	434	94	[Ung - uracil dna glycosylase, Hhex - hematopoietically expressed homeobox, Bcl10 - b cell leukemia/lymphoma 10, Fos - fbj osteosarcoma oncogene, Atf6b - activating transcription factor 6 beta, Fosl2 - fos-like antigen 2, Hif1a - hypoxia inducible factor 1, alpha subunit, Arf4 - adp-ribosylation factor 4, Foxk2 - forkhead box k2, Rc3h1 - ring ccch (c3h) domains 1, Creb3 - camp responsive element …
GO:0031325	positive regulation of cellular metabolic process	4.71E-10	2.87E-7	1.45	947	187	465	133	[Ppp1r7 - protein phosphatase 1, regulatory (inhibitor) subunit 7, Ung - uracil dna glycosylase, Abl1 - c-abl oncogene 1, non-receptor tyrosine kinase, Arf4 - adp-ribosylation factor 4, Rc3h1 - ring ccch (c3h) domains 1, Rhoa - ras homolog gene family, member a, Ptbp1 - polypyrimidine tract binding protein 1, Nucks1 - nuclear casein kinase and cyclin-dependent kinase substrate 1, Paf1 - paf1, rna…
GO:0050789	regulation of biological process	4.74E-10	2.6E-7	1.19	947	538	467	317	[Abl1 - c-abl oncogene 1, non-receptor tyrosine kinase, Cblb - casitas b-lineage lymphoma b, Eif1 - eukaryotic translation initiation factor 1, Capn7 - calpain 7, Ptbp1 - polypyrimidine tract binding protein 1, Kntc1 - kinetochore associated 1, Stx4a - syntaxin 4a (placental), Paf1 - paf1, rna polymerase ii associated factor, homolog (s. cerevisiae), Stk40 - serine/threonine kinase 40, Gpx4 - glu…
GO:0048522	positive regulation of cellular process	8.62E-10	4.3E-7	1.37	947	273	435	172	[Ung - uracil dna glycosylase, Shoc2 - soc-2 (suppressor of clear) homolog (c. elegans), Triobp - trio and f-actin binding protein, Abl1 - c-abl oncogene 1, non-receptor tyrosine kinase, Slc20a1 - solute carrier family 20, member 1, Arf4 - adp-ribosylation factor 4, Prkaca - protein kinase, camp dependent, catalytic, alpha, Rc3h1 - ring ccch (c3h) domains 1, Rhoa - ras homolog gene family, member…
GO:0010604	positive regulation of macromolecule metabolic process	1.08E-9	4.94E-7	1.47	947	192	434	129	[Ung - uracil dna glycosylase, Stx5a - syntaxin 5a, Abl1 - c-abl oncogene 1, non-receptor tyrosine kinase, Cblb - casitas b-lineage lymphoma b, Arf4 - adp-ribosylation factor 4, Rc3h1 - ring ccch (c3h) domains 1, Rhoa - ras homolog gene family, member a, Ptbp1 - polypyrimidine tract binding protein 1, Paf1 - paf1, rna polymerase ii associated factor, homolog (s. cerevisiae), Nucks1 - nuclear case…
GO:0044767	single-organism developmental process	1.54E-9	6.52E-7	1.41	947	210	460	144	[Abl1 - c-abl oncogene 1, non-receptor tyrosine kinase, Arf4 - adp-ribosylation factor 4, Prkaca - protein kinase, camp dependent, catalytic, alpha, Rc3h1 - ring ccch (c3h) domains 1, Rhoa - ras homolog gene family, member a, Paf1 - paf1, rna polymerase ii associated factor, homolog (s. cerevisiae), Stk40 - serine/threonine kinase 40, Hspa2 - heat shock protein 2, Gpx4 - glutathione peroxidase 4,…
GO:0009987	cellular process	8.86E-9	3.47E-6	1.11	947	696	539	439	[Cyp46a1 - cytochrome p450, family 46, subfamily a, polypeptide 1, Cblb - casitas b-lineage lymphoma b, Abl1 - c-abl oncogene 1, non-receptor tyrosine kinase, Dolpp1 - dolichyl pyrophosphate phosphatase 1, Ptma - prothymosin alpha, Eif1 - eukaryotic translation initiation factor 1, Zdhhc16 - zinc finger, dhhc domain containing 16, Sars2 - seryl-aminoacyl-trna synthetase 2, Ptbp1 - polypyrimidine …
GO:0045944	positive regulation of transcription from RNA polymerase II promoter	1.02E-8	3.73E-6	1.76	947	72	433	58	[Hhex - hematopoietically expressed homeobox, Fos - fbj osteosarcoma oncogene, Atf6b - activating transcription factor 6 beta, Fosl2 - fos-like antigen 2, Hif1a - hypoxia inducible factor 1, alpha subunit, Arf4 - adp-ribosylation factor 4, Foxk2 - forkhead box k2, Creb3 - camp responsive element binding protein 3, Sirt2 - sirtuin 2, Ptbp1 - polypyrimidine tract binding protein 1, Paf1 - paf1, rna…
GO:1902680	positive regulation of RNA biosynthetic process	1.03E-8	3.53E-6	1.63	947	103	434	77	[Hhex - hematopoietically expressed homeobox, Bcl10 - b cell leukemia/lymphoma 10, Fos - fbj osteosarcoma oncogene, Atf6b - activating transcription factor 6 beta, Fosl2 - fos-like antigen 2, Hif1a - hypoxia inducible factor 1, alpha subunit, Arf4 - adp-ribosylation factor 4, Foxk2 - forkhead box k2, Creb3 - camp responsive element binding protein 3, Sirt2 - sirtuin 2, Ptbp1 - polypyrimidine trac…
GO:0045893	positive regulation of transcription, DNA-templated	1.03E-8	3.32E-6	1.63	947	103	434	77	[Hhex - hematopoietically expressed homeobox, Bcl10 - b cell leukemia/lymphoma 10, Fos - fbj osteosarcoma oncogene, Atf6b - activating transcription factor 6 beta, Fosl2 - fos-like antigen 2, Hif1a - hypoxia inducible factor 1, alpha subunit, Arf4 - adp-ribosylation factor 4, Foxk2 - forkhead box k2, Creb3 - camp responsive element binding protein 3, Sirt2 - sirtuin 2, Ptbp1 - polypyrimidine trac…
GO:1903508	positive regulation of nucleic acid-templated transcription	1.03E-8	3.14E-6	1.63	947	103	434	77	[Hhex - hematopoietically expressed homeobox, Bcl10 - b cell leukemia/lymphoma 10, Fos - fbj osteosarcoma oncogene, Atf6b - activating transcription factor 6 beta, Fosl2 - fos-like antigen 2, Hif1a - hypoxia inducible factor 1, alpha subunit, Arf4 - adp-ribosylation factor 4, Foxk2 - forkhead box k2, Creb3 - camp responsive element binding protein 3, Sirt2 - sirtuin 2, Ptbp1 - polypyrimidine trac…
GO:0065007	biological regulation	1.07E-8	3.1E-6	1.17	947	556	467	322	[Abl1 - c-abl oncogene 1, non-receptor tyrosine kinase, Cblb - casitas b-lineage lymphoma b, Eif1 - eukaryotic translation initiation factor 1, Capn7 - calpain 7, Ptbp1 - polypyrimidine tract binding protein 1, Kntc1 - kinetochore associated 1, Stx4a - syntaxin 4a (placental), Paf1 - paf1, rna polymerase ii associated factor, homolog (s. cerevisiae), Stk40 - serine/threonine kinase 40, Hmgb2 - hi…
GO:0010628	positive regulation of gene expression	1.61E-8	4.41E-6	1.58	947	119	434	86	[Hgs - hgf-regulated tyrosine kinase substrate, Hhex - hematopoietically expressed homeobox, Bcl10 - b cell leukemia/lymphoma 10, Fos - fbj osteosarcoma oncogene, Atf6b - activating transcription factor 6 beta, Fosl2 - fos-like antigen 2, Hif1a - hypoxia inducible factor 1, alpha subunit, Arf4 - adp-ribosylation factor 4, Foxk2 - forkhead box k2, Creb3 - camp responsive element binding protein 3,…
GO:0032502	developmental process	2.12E-8	5.54E-6	1.37	947	223	466	150	[Abl1 - c-abl oncogene 1, non-receptor tyrosine kinase, Arf4 - adp-ribosylation factor 4, Prkaca - protein kinase, camp dependent, catalytic, alpha, Rc3h1 - ring ccch (c3h) domains 1, Rhoa - ras homolog gene family, member a, Paf1 - paf1, rna polymerase ii associated factor, homolog (s. cerevisiae), Stk40 - serine/threonine kinase 40, Hspa2 - heat shock protein 2, Hmgb2 - high mobility group box …
GO:0051254	positive regulation of RNA metabolic process	2.6E-8	6.48E-6	1.59	947	111	434	81	[Hhex - hematopoietically expressed homeobox, Bcl10 - b cell leukemia/lymphoma 10, Fos - fbj osteosarcoma oncogene, Atf6b - activating transcription factor 6 beta, Fosl2 - fos-like antigen 2, Hif1a - hypoxia inducible factor 1, alpha subunit, Arf4 - adp-ribosylation factor 4, Rc3h1 - ring ccch (c3h) domains 1, Foxk2 - forkhead box k2, Creb3 - camp responsive element binding protein 3, Sirt2 - sir…
GO:0044699	single-organism process	3.12E-8	7.45E-6	1.19	947	503	461	292	[Ntan1 - n-terminal asn amidase, Cyp46a1 - cytochrome p450, family 46, subfamily a, polypeptide 1, Abl1 - c-abl oncogene 1, non-receptor tyrosine kinase, Cblb - casitas b-lineage lymphoma b, Dolpp1 - dolichyl pyrophosphate phosphatase 1, Kntc1 - kinetochore associated 1, Stx4a - syntaxin 4a (placental), Paf1 - paf1, rna polymerase ii associated factor, homolog (s. cerevisiae), Stk40 - serine/thre…
GO:0044702	single organism reproductive process	1.6E-7	3.65E-5	1.86	947	70	363	50	[Golga2 - golgi autoantigen, golgin subfamily a, 2, Tle3 - transducin-like enhancer of split 3, homolog of drosophila e(spl), Ttll5 - tubulin tyrosine ligase-like family, member 5, Hif1a - hypoxia inducible factor 1, alpha subunit, Prkaca - protein kinase, camp dependent, catalytic, alpha, Sirt2 - sirtuin 2, H2afx - h2a histone family, member x, Nek2 - nima (never in mitosis gene a)-related expre…
GO:0019219	regulation of nucleobase-containing compound metabolic process	2.0E-7	4.4E-5	1.34	947	250	434	154	[Ung - uracil dna glycosylase, Abl1 - c-abl oncogene 1, non-receptor tyrosine kinase, Arf4 - adp-ribosylation factor 4, Rc3h1 - ring ccch (c3h) domains 1, Rhoa - ras homolog gene family, member a, Ptbp1 - polypyrimidine tract binding protein 1, Paf1 - paf1, rna polymerase ii associated factor, homolog (s. cerevisiae), Nucks1 - nuclear casein kinase and cyclin-dependent kinase substrate 1, Hmgb2 -…
GO:0060255	regulation of macromolecule metabolic process	2.23E-7	4.7E-5	1.27	947	351	434	204	[Cblb - casitas b-lineage lymphoma b, Abl1 - c-abl oncogene 1, non-receptor tyrosine kinase, Eif1 - eukaryotic translation initiation factor 1, Ptbp1 - polypyrimidine tract binding protein 1, Paf1 - paf1, rna polymerase ii associated factor, homolog (s. cerevisiae), Stk40 - serine/threonine kinase 40, Hmgb2 - high mobility group box 2, Bhlhe40 - basic helix-loop-helix family, member e40, Zfp46 - …
GO:0048869	cellular developmental process	4.16E-7	8.45E-5	1.47	947	129	465	93	[Hhex - hematopoietically expressed homeobox, Fos - fbj osteosarcoma oncogene, Tle3 - transducin-like enhancer of split 3, homolog of drosophila e(spl), Jarid2 - jumonji, at rich interactive domain 2, Fosl2 - fos-like antigen 2, Abl1 - c-abl oncogene 1, non-receptor tyrosine kinase, Hif1a - hypoxia inducible factor 1, alpha subunit, Ppia - peptidylprolyl isomerase a, Prkaca - protein kinase, camp…
GO:0051171	regulation of nitrogen compound metabolic process	7.79E-7	1.53E-4	1.31	947	273	434	164	[Ung - uracil dna glycosylase, Abl1 - c-abl oncogene 1, non-receptor tyrosine kinase, Arf4 - adp-ribosylation factor 4, Rc3h1 - ring ccch (c3h) domains 1, Rhoa - ras homolog gene family, member a, Ptbp1 - polypyrimidine tract binding protein 1, Paf1 - paf1, rna polymerase ii associated factor, homolog (s. cerevisiae), Nucks1 - nuclear casein kinase and cyclin-dependent kinase substrate 1, Hmgb2 -…
GO:0042981	regulation of apoptotic process	8.14E-7	1.54E-4	1.47	947	102	504	80	[Ung - uracil dna glycosylase, Bcl10 - b cell leukemia/lymphoma 10, Abl1 - c-abl oncogene 1, non-receptor tyrosine kinase, Hif1a - hypoxia inducible factor 1, alpha subunit, Arf4 - adp-ribosylation factor 4, Ing3 - inhibitor of growth family, member 3, Rhoa - ras homolog gene family, member a, Creb3 - camp responsive element binding protein 3, Sirt2 - sirtuin 2, Stx4a - syntaxin 4a (placental), S…
GO:0048856	anatomical structure development	8.21E-7	1.5E-4	1.50	947	151	388	93	[Hhex - hematopoietically expressed homeobox, Fos - fbj osteosarcoma oncogene, Tle3 - transducin-like enhancer of split 3, homolog of drosophila e(spl), Abl1 - c-abl oncogene 1, non-receptor tyrosine kinase, Fosl2 - fos-like antigen 2, Hif1a - hypoxia inducible factor 1, alpha subunit, Ttll5 - tubulin tyrosine ligase-like family, member 5, Arf4 - adp-ribosylation factor 4, Rc3h1 - ring ccch (c3h)…
GO:0043067	regulation of programmed cell death	1.82E-6	3.21E-4	1.46	947	103	504	80	[Ung - uracil dna glycosylase, Bcl10 - b cell leukemia/lymphoma 10, Abl1 - c-abl oncogene 1, non-receptor tyrosine kinase, Hif1a - hypoxia inducible factor 1, alpha subunit, Arf4 - adp-ribosylation factor 4, Ing3 - inhibitor of growth family, member 3, Rhoa - ras homolog gene family, member a, Creb3 - camp responsive element binding protein 3, Sirt2 - sirtuin 2, Stx4a - syntaxin 4a (placental), S…
GO:0080090	regulation of primary metabolic process	2.1E-6	3.6E-4	1.25	947	351	434	201	[Cblb - casitas b-lineage lymphoma b, Abl1 - c-abl oncogene 1, non-receptor tyrosine kinase, Ptbp1 - polypyrimidine tract binding protein 1, Paf1 - paf1, rna polymerase ii associated factor, homolog (s. cerevisiae), Stk40 - serine/threonine kinase 40, Hmgb2 - high mobility group box 2, Bhlhe40 - basic helix-loop-helix family, member e40, Zfp46 - zinc finger protein 46, Aurkb - aurora kinase b, Te…
GO:0010941	regulation of cell death	2.45E-6	4.07E-4	1.44	947	108	504	83	[Ung - uracil dna glycosylase, Bcl10 - b cell leukemia/lymphoma 10, Abl1 - c-abl oncogene 1, non-receptor tyrosine kinase, Hif1a - hypoxia inducible factor 1, alpha subunit, Arf4 - adp-ribosylation factor 4, Ing3 - inhibitor of growth family, member 3, Rhoa - ras homolog gene family, member a, Creb3 - camp responsive element binding protein 3, Sirt2 - sirtuin 2, Stx4a - syntaxin 4a (placental), S…
GO:0006357	regulation of transcription from RNA polymerase II promoter	3.06E-6	4.94E-4	1.51	947	113	433	78	[Hhex - hematopoietically expressed homeobox, Fos - fbj osteosarcoma oncogene, Atf6b - activating transcription factor 6 beta, Tcerg1 - transcription elongation regulator 1 (ca150), Fosl2 - fos-like antigen 2, Abl1 - c-abl oncogene 1, non-receptor tyrosine kinase, Hif1a - hypoxia inducible factor 1, alpha subunit, Arf4 - adp-ribosylation factor 4, Foxk2 - forkhead box k2, Creb3 - camp responsive …
GO:0022414	reproductive process	3.45E-6	5.4E-4	1.73	947	80	363	53	[Golga2 - golgi autoantigen, golgin subfamily a, 2, Tle3 - transducin-like enhancer of split 3, homolog of drosophila e(spl), Ttll5 - tubulin tyrosine ligase-like family, member 5, Hif1a - hypoxia inducible factor 1, alpha subunit, Prkaca - protein kinase, camp dependent, catalytic, alpha, Sirt2 - sirtuin 2, H2afx - h2a histone family, member x, Nek2 - nima (never in mitosis gene a)-related expre…
GO:0044707	single-multicellular organism process	3.57E-6	5.45E-4	1.50	947	105	458	76	[Ntan1 - n-terminal asn amidase, Hhex - hematopoietically expressed homeobox, Tle3 - transducin-like enhancer of split 3, homolog of drosophila e(spl), Jarid2 - jumonji, at rich interactive domain 2, Hif1a - hypoxia inducible factor 1, alpha subunit, Arf4 - adp-ribosylation factor 4, Rhoa - ras homolog gene family, member a, Paf1 - paf1, rna polymerase ii associated factor, homolog (s. cerevisiae…
GO:0010033	response to organic substance	3.72E-6	5.52E-4	1.51	947	86	488	67	[Atf6b - activating transcription factor 6 beta, Abl1 - c-abl oncogene 1, non-receptor tyrosine kinase, Fosl2 - fos-like antigen 2, Prkaca - protein kinase, camp dependent, catalytic, alpha, Edem3 - er degradation enhancer, mannosidase alpha-like 3, Rc3h1 - ring ccch (c3h) domains 1, Creb3 - camp responsive element binding protein 3, Hspa4l - heat shock protein 4 like, Sirt2 - sirtuin 2, Ppm1a - …
GO:0042221	response to chemical	3.89E-6	5.61E-4	1.48	947	110	459	79	[Bcl10 - b cell leukemia/lymphoma 10, Fos - fbj osteosarcoma oncogene, Atf6b - activating transcription factor 6 beta, Abl1 - c-abl oncogene 1, non-receptor tyrosine kinase, Fosl2 - fos-like antigen 2, Hif1a - hypoxia inducible factor 1, alpha subunit, Prkaca - protein kinase, camp dependent, catalytic, alpha, Rc3h1 - ring ccch (c3h) domains 1, Edem3 - er degradation enhancer, mannosidase alpha-l…
GO:0001701	in utero embryonic development	3.96E-6	5.57E-4	2.38	947	22	362	20	[Hhex - hematopoietically expressed homeobox, Bcl2l11 - bcl2-like 11 (apoptosis facilitator), Nmt1 - n-myristoyltransferase 1, Syvn1 - synovial apoptosis inhibitor 1, synoviolin, Smad2 - smad family member 2, Msh2 - muts homolog 2 (e. coli), Ccnk - cyclin k, C2cd3 - c2 calcium-dependent domain containing 3, Smarca4 - swi/snf related, matrix associated, actin dependent regulator of chromatin, subf…
GO:0031323	regulation of cellular metabolic process	4.23E-6	5.81E-4	1.24	947	351	434	200	[Cblb - casitas b-lineage lymphoma b, Abl1 - c-abl oncogene 1, non-receptor tyrosine kinase, Ptbp1 - polypyrimidine tract binding protein 1, Paf1 - paf1, rna polymerase ii associated factor, homolog (s. cerevisiae), Stk40 - serine/threonine kinase 40, Hmgb2 - high mobility group box 2, Bhlhe40 - basic helix-loop-helix family, member e40, Zfp46 - zinc finger protein 46, Aurkb - aurora kinase b, Te…
GO:0048519	negative regulation of biological process	4.48E-6	0.0006	1.27	947	281	455	172	[Ung - uracil dna glycosylase, Grk6 - g protein-coupled receptor kinase 6, Abl1 - c-abl oncogene 1, non-receptor tyrosine kinase, Cblb - casitas b-lineage lymphoma b, Arf4 - adp-ribosylation factor 4, Prkaca - protein kinase, camp dependent, catalytic, alpha, Rc3h1 - ring ccch (c3h) domains 1, Rhoa - ras homolog gene family, member a, Ptbp1 - polypyrimidine tract binding protein 1, Kntc1 - kineto…
GO:0019222	regulation of metabolic process	4.78E-6	6.25E-4	1.23	947	368	434	208	[Cblb - casitas b-lineage lymphoma b, Abl1 - c-abl oncogene 1, non-receptor tyrosine kinase, Eif1 - eukaryotic translation initiation factor 1, Ptbp1 - polypyrimidine tract binding protein 1, Paf1 - paf1, rna polymerase ii associated factor, homolog (s. cerevisiae), Stk40 - serine/threonine kinase 40, Hmgb2 - high mobility group box 2, Bhlhe40 - basic helix-loop-helix family, member e40, Zfp46 - …
GO:0048523	negative regulation of cellular process	7.66E-6	9.77E-4	1.28	947	269	455	165	[Ung - uracil dna glycosylase, Grk6 - g protein-coupled receptor kinase 6, Abl1 - c-abl oncogene 1, non-receptor tyrosine kinase, Cblb - casitas b-lineage lymphoma b, Arf4 - adp-ribosylation factor 4, Prkaca - protein kinase, camp dependent, catalytic, alpha, Rc3h1 - ring ccch (c3h) domains 1, Rhoa - ras homolog gene family, member a, Ptbp1 - polypyrimidine tract binding protein 1, Kntc1 - kineto…
GO:0043903	regulation of symbiosis, encompassing mutualism through parasitism	7.75E-6	9.66E-4	2.47	947	18	362	17	[Bcl2l11 - bcl2-like 11 (apoptosis facilitator), Rsf1 - remodeling and spacing factor 1, Ppia - peptidylprolyl isomerase a, Ccnk - cyclin k, Osbp - oxysterol binding protein, Smarca4 - swi/snf related, matrix associated, actin dependent regulator of chromatin, subfamily a, member 4, Trim26 - tripartite motif-containing 26, Pcx - pyruvate carboxylase, Ppm1b - protein phosphatase 1b, magnesium depe…
GO:0044763	single-organism cellular process	8.25E-6	1.01E-3	1.19	947	419	467	246	[Cblb - casitas b-lineage lymphoma b, Abl1 - c-abl oncogene 1, non-receptor tyrosine kinase, Dolpp1 - dolichyl pyrophosphate phosphatase 1, Kntc1 - kinetochore associated 1, Stx4a - syntaxin 4a (placental), Paf1 - paf1, rna polymerase ii associated factor, homolog (s. cerevisiae), Stk40 - serine/threonine kinase 40, Hmgb2 - high mobility group box 2, Specc1 - sperm antigen with calponin homology …
GO:0051239	regulation of multicellular organismal process	9.45E-6	1.13E-3	1.64	947	104	345	62	[Ung - uracil dna glycosylase, Hhex - hematopoietically expressed homeobox, Golga2 - golgi autoantigen, golgin subfamily a, 2, Bcl10 - b cell leukemia/lymphoma 10, Fos - fbj osteosarcoma oncogene, Cblb - casitas b-lineage lymphoma b, Abl1 - c-abl oncogene 1, non-receptor tyrosine kinase, Hif1a - hypoxia inducible factor 1, alpha subunit, Prkaca - protein kinase, camp dependent, catalytic, alpha, …
GO:0032501	multicellular organismal process	0.00001	1.17E-3	1.47	947	122	434	82	[Ntan1 - n-terminal asn amidase, Hhex - hematopoietically expressed homeobox, Tle3 - transducin-like enhancer of split 3, homolog of drosophila e(spl), Abl1 - c-abl oncogene 1, non-receptor tyrosine kinase, Hif1a - hypoxia inducible factor 1, alpha subunit, Arf4 - adp-ribosylation factor 4, Rhoa - ras homolog gene family, member a, Paf1 - paf1, rna polymerase ii associated factor, homolog (s. cer…
GO:2000112	regulation of cellular macromolecule biosynthetic process	1.14E-5	1.31E-3	1.30	947	252	434	150	[Abl1 - c-abl oncogene 1, non-receptor tyrosine kinase, Arf4 - adp-ribosylation factor 4, Rc3h1 - ring ccch (c3h) domains 1, Rhoa - ras homolog gene family, member a, Ptbp1 - polypyrimidine tract binding protein 1, Paf1 - paf1, rna polymerase ii associated factor, homolog (s. cerevisiae), Nucks1 - nuclear casein kinase and cyclin-dependent kinase substrate 1, Hmgb2 - high mobility group box 2, Hs…
GO:2001233	regulation of apoptotic signaling pathway	1.41E-5	1.58E-3	1.69	947	39	504	35	[Bcl10 - b cell leukemia/lymphoma 10, Wwox - ww domain-containing oxidoreductase, Hif1a - hypoxia inducible factor 1, alpha subunit, Vdac2 - voltage-dependent anion channel 2, Trp53inp1 - transformation related protein 53 inducible nuclear protein 1, Creb3 - camp responsive element binding protein 3, Stx4a - syntaxin 4a (placental), Hmgb2 - high mobility group box 2, Ing5 - inhibitor of growth fa…
GO:0031326	regulation of cellular biosynthetic process	1.63E-5	1.79E-3	1.29	947	261	434	154	[Abl1 - c-abl oncogene 1, non-receptor tyrosine kinase, Arf4 - adp-ribosylation factor 4, Rc3h1 - ring ccch (c3h) domains 1, Rhoa - ras homolog gene family, member a, Ptbp1 - polypyrimidine tract binding protein 1, Paf1 - paf1, rna polymerase ii associated factor, homolog (s. cerevisiae), Nucks1 - nuclear casein kinase and cyclin-dependent kinase substrate 1, Hmgb2 - high mobility group box 2, Hs…
GO:0043009	chordate embryonic development	0.00002	2.16E-3	2.27	947	23	362	20	[Hhex - hematopoietically expressed homeobox, Bcl2l11 - bcl2-like 11 (apoptosis facilitator), Nmt1 - n-myristoyltransferase 1, Syvn1 - synovial apoptosis inhibitor 1, synoviolin, Smad2 - smad family member 2, Msh2 - muts homolog 2 (e. coli), Ccnk - cyclin k, C2cd3 - c2 calcium-dependent domain containing 3, Smarca4 - swi/snf related, matrix associated, actin dependent regulator of chromatin, subf…
GO:0009792	embryo development ending in birth or egg hatching	0.00002	2.11E-3	2.27	947	23	362	20	[Hhex - hematopoietically expressed homeobox, Bcl2l11 - bcl2-like 11 (apoptosis facilitator), Nmt1 - n-myristoyltransferase 1, Syvn1 - synovial apoptosis inhibitor 1, synoviolin, Smad2 - smad family member 2, Msh2 - muts homolog 2 (e. coli), Ccnk - cyclin k, C2cd3 - c2 calcium-dependent domain containing 3, Smarca4 - swi/snf related, matrix associated, actin dependent regulator of chromatin, subf…
GO:0051252	regulation of RNA metabolic process	2.08E-5	2.15E-3	1.31	947	226	438	137	[Abl1 - c-abl oncogene 1, non-receptor tyrosine kinase, Arf4 - adp-ribosylation factor 4, Rc3h1 - ring ccch (c3h) domains 1, Rhoa - ras homolog gene family, member a, Ptbp1 - polypyrimidine tract binding protein 1, Paf1 - paf1, rna polymerase ii associated factor, homolog (s. cerevisiae), Nucks1 - nuclear casein kinase and cyclin-dependent kinase substrate 1, Hmgb2 - high mobility group box 2, Hs…
GO:0030154	cell differentiation	2.13E-5	2.16E-3	1.53	947	80	465	60	[Hhex - hematopoietically expressed homeobox, Fos - fbj osteosarcoma oncogene, Tle3 - transducin-like enhancer of split 3, homolog of drosophila e(spl), Jarid2 - jumonji, at rich interactive domain 2, Abl1 - c-abl oncogene 1, non-receptor tyrosine kinase, Hif1a - hypoxia inducible factor 1, alpha subunit, Ppia - peptidylprolyl isomerase a, Rc3h1 - ring ccch (c3h) domains 1, Rhoa - ras homolog gen…
GO:0071704	organic substance metabolic process	2.25E-5	2.25E-3	1.06	947	499	829	462	[Cpsf3l - cleavage and polyadenylation specific factor 3-like, Cyp46a1 - cytochrome p450, family 46, subfamily a, polypeptide 1, Cblb - casitas b-lineage lymphoma b, Abl1 - c-abl oncogene 1, non-receptor tyrosine kinase, Dolpp1 - dolichyl pyrophosphate phosphatase 1, Gtpbp3 - gtp binding protein 3, Eif1 - eukaryotic translation initiation factor 1, Zdhhc16 - zinc finger, dhhc domain containing 16…
GO:0009889	regulation of biosynthetic process	2.34E-5	2.3E-3	1.28	947	262	434	154	[Abl1 - c-abl oncogene 1, non-receptor tyrosine kinase, Arf4 - adp-ribosylation factor 4, Rc3h1 - ring ccch (c3h) domains 1, Rhoa - ras homolog gene family, member a, Ptbp1 - polypyrimidine tract binding protein 1, Paf1 - paf1, rna polymerase ii associated factor, homolog (s. cerevisiae), Nucks1 - nuclear casein kinase and cyclin-dependent kinase substrate 1, Hmgb2 - high mobility group box 2, Hs…
GO:0010556	regulation of macromolecule biosynthetic process	2.36E-5	2.27E-3	1.29	947	254	434	150	[Abl1 - c-abl oncogene 1, non-receptor tyrosine kinase, Arf4 - adp-ribosylation factor 4, Rc3h1 - ring ccch (c3h) domains 1, Rhoa - ras homolog gene family, member a, Ptbp1 - polypyrimidine tract binding protein 1, Paf1 - paf1, rna polymerase ii associated factor, homolog (s. cerevisiae), Nucks1 - nuclear casein kinase and cyclin-dependent kinase substrate 1, Hmgb2 - high mobility group box 2, Hs…
GO:2001141	regulation of RNA biosynthetic process	2.56E-5	2.42E-3	1.31	947	215	451	134	[Abl1 - c-abl oncogene 1, non-receptor tyrosine kinase, Arf4 - adp-ribosylation factor 4, Rhoa - ras homolog gene family, member a, Ptbp1 - polypyrimidine tract binding protein 1, Paf1 - paf1, rna polymerase ii associated factor, homolog (s. cerevisiae), Nucks1 - nuclear casein kinase and cyclin-dependent kinase substrate 1, Hmgb2 - high mobility group box 2, Edf1 - endothelial differentiation-re…
GO:0050896	response to stimulus	2.61E-5	2.43E-3	1.28	947	216	489	143	[Ung - uracil dna glycosylase, Abl1 - c-abl oncogene 1, non-receptor tyrosine kinase, Cblb - casitas b-lineage lymphoma b, Prkaca - protein kinase, camp dependent, catalytic, alpha, Rc3h1 - ring ccch (c3h) domains 1, Rhoa - ras homolog gene family, member a, Stx4a - syntaxin 4a (placental), Paf1 - paf1, rna polymerase ii associated factor, homolog (s. cerevisiae), Nucks1 - nuclear casein kinase a…
GO:0050793	regulation of developmental process	2.93E-5	2.68E-3	1.46	947	102	465	73	[Ung - uracil dna glycosylase, Hhex - hematopoietically expressed homeobox, Golga2 - golgi autoantigen, golgin subfamily a, 2, Fos - fbj osteosarcoma oncogene, Triobp - trio and f-actin binding protein, Cblb - casitas b-lineage lymphoma b, Abl1 - c-abl oncogene 1, non-receptor tyrosine kinase, Hif1a - hypoxia inducible factor 1, alpha subunit, Prkaca - protein kinase, camp dependent, catalytic, a…
GO:0007165	signal transduction	3.06E-5	2.76E-3	1.34	947	161	489	111	[Gdi2 - guanosine diphosphate (gdp) dissociation inhibitor 2, Grk6 - g protein-coupled receptor kinase 6, Arf2 - adp-ribosylation factor 2, Abl1 - c-abl oncogene 1, non-receptor tyrosine kinase, Cblb - casitas b-lineage lymphoma b, Arf4 - adp-ribosylation factor 4, Rhoa - ras homolog gene family, member a, Siva1 - siva1, apoptosis-inducing factor, Paf1 - paf1, rna polymerase ii associated factor,…
GO:0006355	regulation of transcription, DNA-templated	3.74E-5	3.31E-3	1.31	947	214	451	133	[Abl1 - c-abl oncogene 1, non-receptor tyrosine kinase, Arf4 - adp-ribosylation factor 4, Rhoa - ras homolog gene family, member a, Ptbp1 - polypyrimidine tract binding protein 1, Paf1 - paf1, rna polymerase ii associated factor, homolog (s. cerevisiae), Nucks1 - nuclear casein kinase and cyclin-dependent kinase substrate 1, Hmgb2 - high mobility group box 2, Edf1 - endothelial differentiation-re…
GO:1903506	regulation of nucleic acid-templated transcription	3.74E-5	3.26E-3	1.31	947	214	451	133	[Abl1 - c-abl oncogene 1, non-receptor tyrosine kinase, Arf4 - adp-ribosylation factor 4, Rhoa - ras homolog gene family, member a, Ptbp1 - polypyrimidine tract binding protein 1, Paf1 - paf1, rna polymerase ii associated factor, homolog (s. cerevisiae), Nucks1 - nuclear casein kinase and cyclin-dependent kinase substrate 1, Hmgb2 - high mobility group box 2, Edf1 - endothelial differentiation-re…
GO:0010468	regulation of gene expression	4.78E-5	4.1E-3	1.28	947	258	434	151	[Abl1 - c-abl oncogene 1, non-receptor tyrosine kinase, Arf4 - adp-ribosylation factor 4, Prkaca - protein kinase, camp dependent, catalytic, alpha, Rc3h1 - ring ccch (c3h) domains 1, Eif1 - eukaryotic translation initiation factor 1, Rhoa - ras homolog gene family, member a, Ptbp1 - polypyrimidine tract binding protein 1, Paf1 - paf1, rna polymerase ii associated factor, homolog (s. cerevisiae),…
GO:0071840	cellular component organization or biogenesis	4.88E-5	4.12E-3	1.23	947	292	477	181	[Stx5a - syntaxin 5a, Triobp - trio and f-actin binding protein, Abl1 - c-abl oncogene 1, non-receptor tyrosine kinase, Ptma - prothymosin alpha, Rc3h1 - ring ccch (c3h) domains 1, Rhoa - ras homolog gene family, member a, Lix1l - lix1-like, Kntc1 - kinetochore associated 1, Stx4a - syntaxin 4a (placental), Paf1 - paf1, rna polymerase ii associated factor, homolog (s. cerevisiae), Nucks1 - nuclea…
GO:0043900	regulation of multi-organism process	5.91E-5	4.92E-3	2.14	947	23	384	20	[Bcl2l11 - bcl2-like 11 (apoptosis facilitator), Rsf1 - remodeling and spacing factor 1, Ppia - peptidylprolyl isomerase a, Ccnk - cyclin k, Smarca4 - swi/snf related, matrix associated, actin dependent regulator of chromatin, subfamily a, member 4, Osbp - oxysterol binding protein, Sirt2 - sirtuin 2, Trim26 - tripartite motif-containing 26, Ppp2r1a - protein phosphatase 2 (formerly 2a), regulato…
GO:0043068	positive regulation of programmed cell death	6.98E-5	5.71E-3	1.64	947	46	477	38	[Bcl10 - b cell leukemia/lymphoma 10, Rps6ka2 - ribosomal protein s6 kinase, polypeptide 2, Wwox - ww domain-containing oxidoreductase, Abl1 - c-abl oncogene 1, non-receptor tyrosine kinase, Hif1a - hypoxia inducible factor 1, alpha subunit, Ing3 - inhibitor of growth family, member 3, Trp53inp1 - transformation related protein 53 inducible nuclear protein 1, Rhoa - ras homolog gene family, membe…
GO:0043065	positive regulation of apoptotic process	6.98E-5	5.63E-3	1.64	947	46	477	38	[Bcl10 - b cell leukemia/lymphoma 10, Wwox - ww domain-containing oxidoreductase, Rps6ka2 - ribosomal protein s6 kinase, polypeptide 2, Abl1 - c-abl oncogene 1, non-receptor tyrosine kinase, Hif1a - hypoxia inducible factor 1, alpha subunit, Ing3 - inhibitor of growth family, member 3, Trp53inp1 - transformation related protein 53 inducible nuclear protein 1, Rhoa - ras homolog gene family, membe…
GO:0009790	embryo development	7.8E-5	6.2E-3	2.18	947	24	362	20	[Hhex - hematopoietically expressed homeobox, Bcl2l11 - bcl2-like 11 (apoptosis facilitator), Nmt1 - n-myristoyltransferase 1, Syvn1 - synovial apoptosis inhibitor 1, synoviolin, Smad2 - smad family member 2, Msh2 - muts homolog 2 (e. coli), Ccnk - cyclin k, C2cd3 - c2 calcium-dependent domain containing 3, Smarca4 - swi/snf related, matrix associated, actin dependent regulator of chromatin, subf…
GO:0016043	cellular component organization	8.28E-5	6.49E-3	1.23	947	286	477	177	[Stx5a - syntaxin 5a, Triobp - trio and f-actin binding protein, Abl1 - c-abl oncogene 1, non-receptor tyrosine kinase, Ptma - prothymosin alpha, Rc3h1 - ring ccch (c3h) domains 1, Rhoa - ras homolog gene family, member a, Lix1l - lix1-like, Kntc1 - kinetochore associated 1, Paf1 - paf1, rna polymerase ii associated factor, homolog (s. cerevisiae), Stx4a - syntaxin 4a (placental), Nucks1 - nuclea…
GO:0048589	developmental growth	9.3E-5	7.19E-3	2.49	947	17	336	15	[Hhex - hematopoietically expressed homeobox, Mex3c - mex3 homolog c (c. elegans), Gigyf2 - grb10 interacting gyf protein 2, Ercc1 - excision repair cross-complementing rodent repair deficiency, complementation group 1, Abl1 - c-abl oncogene 1, non-receptor tyrosine kinase, Smad2 - smad family member 2, Stk11 - serine/threonine kinase 11, Smarca4 - swi/snf related, matrix associated, actin depend…
GO:0065008	regulation of biological quality	9.44E-5	7.2E-3	1.32	947	138	525	101	[Abl1 - c-abl oncogene 1, non-receptor tyrosine kinase, Prkaca - protein kinase, camp dependent, catalytic, alpha, Alkbh7 - alkb, alkylation repair homolog 7 (e. coli), Rc3h1 - ring ccch (c3h) domains 1, Rhoa - ras homolog gene family, member a, Ptbp1 - polypyrimidine tract binding protein 1, Nucks1 - nuclear casein kinase and cyclin-dependent kinase substrate 1, Stx4a - syntaxin 4a (placental), …
GO:0045321	leukocyte activation	9.69E-5	7.28E-3	2.12	947	18	421	17	[Hhex - hematopoietically expressed homeobox, Bcl10 - b cell leukemia/lymphoma 10, Mertk - c-mer proto-oncogene tyrosine kinase, Pknox1 - pbx/knotted 1 homeobox, Ercc1 - excision repair cross-complementing rodent repair deficiency, complementation group 1, Abl1 - c-abl oncogene 1, non-receptor tyrosine kinase, Cblb - casitas b-lineage lymphoma b, Fzd7 - frizzled homolog 7 (drosophila), Msh2 - mut…
GO:0048584	positive regulation of response to stimulus	9.94E-5	7.37E-3	1.47	947	84	476	62	[Ung - uracil dna glycosylase, Hhex - hematopoietically expressed homeobox, Bcl10 - b cell leukemia/lymphoma 10, Shoc2 - soc-2 (suppressor of clear) homolog (c. elegans), Abl1 - c-abl oncogene 1, non-receptor tyrosine kinase, Hif1a - hypoxia inducible factor 1, alpha subunit, Slc20a1 - solute carrier family 20, member 1, Rc3h1 - ring ccch (c3h) domains 1, Creb3 - camp responsive element binding p…
GO:0050792	regulation of viral process	1.04E-4	7.6E-3	2.44	947	15	362	14	[Rsf1 - remodeling and spacing factor 1, Ppia - peptidylprolyl isomerase a, Ccnk - cyclin k, Smarca4 - swi/snf related, matrix associated, actin dependent regulator of chromatin, subfamily a, member 4, Trim26 - tripartite motif-containing 26, Pcx - pyruvate carboxylase, Ppm1b - protein phosphatase 1b, magnesium dependent, beta isoform, Sec14l1 - sec14-like 1 (s. cerevisiae), Nucks1 - nuclear case…
GO:0032846	positive regulation of homeostatic process	1.06E-4	7.65E-3	2.43	947	15	363	14	[Cct6a - chaperonin containing tcp1, subunit 6a (zeta), Tcp1 - t-complex protein 1, Cct7 - chaperonin containing tcp1, subunit 7 (eta), Aurkb - aurora kinase b, Ets1 - e26 avian leukemia oncogene 1, 5' domain, Cct3 - chaperonin containing tcp1, subunit 3 (gamma), Ercc1 - excision repair cross-complementing rodent repair deficiency, complementation group 1, Abl1 - c-abl oncogene 1, non-receptor ty…
GO:0042127	regulation of cell proliferation	1.06E-4	7.58E-3	1.66	947	71	369	46	[Hhex - hematopoietically expressed homeobox, Taf4b - taf4b rna polymerase ii, tata box binding protein (tbp)-associated factor, Zfp143 - zinc finger protein 143, Rps6ka2 - ribosomal protein s6 kinase, polypeptide 2, Ets1 - e26 avian leukemia oncogene 1, 5' domain, Cblb - casitas b-lineage lymphoma b, Abl1 - c-abl oncogene 1, non-receptor tyrosine kinase, Fosl2 - fos-like antigen 2, Hif1a - hypox…
GO:0007275	multicellular organism development	1.15E-4	8.06E-3	1.57	947	62	458	47	[Hhex - hematopoietically expressed homeobox, Rere - arginine glutamic acid dipeptide (re) repeats, Tle3 - transducin-like enhancer of split 3, homolog of drosophila e(spl), Nmt1 - n-myristoyltransferase 1, Jarid2 - jumonji, at rich interactive domain 2, Stil - scl/tal1 interrupting locus, Sin3a - transcriptional regulator, sin3a (yeast), Nde1 - nuclear distribution gene e homolog 1 (a nidulans),…
GO:0010942	positive regulation of cell death	1.22E-4	8.5E-3	1.61	947	48	477	39	[Bcl10 - b cell leukemia/lymphoma 10, Rps6ka2 - ribosomal protein s6 kinase, polypeptide 2, Wwox - ww domain-containing oxidoreductase, Abl1 - c-abl oncogene 1, non-receptor tyrosine kinase, Hif1a - hypoxia inducible factor 1, alpha subunit, Ing3 - inhibitor of growth family, member 3, Trp53inp1 - transformation related protein 53 inducible nuclear protein 1, Rhoa - ras homolog gene family, membe…
GO:0009653	anatomical structure morphogenesis	1.31E-4	8.97E-3	1.59	947	63	434	46	[Hhex - hematopoietically expressed homeobox, Yy1 - yy1 transcription factor, Wwox - ww domain-containing oxidoreductase, Rere - arginine glutamic acid dipeptide (re) repeats, Myo9b - myosin ixb, Abl1 - c-abl oncogene 1, non-receptor tyrosine kinase, Myo6 - myosin vi, Hif1a - hypoxia inducible factor 1, alpha subunit, Rab1 - rab1, member ras oncogene family, Mtor - mechanistic target of rapamycin…
GO:1901701	cellular response to oxygen-containing compound	1.32E-4	8.94E-3	1.67	947	32	515	29	[Fos - fbj osteosarcoma oncogene, Rragc - ras-related gtp binding c, Rps6ka2 - ribosomal protein s6 kinase, polypeptide 2, Abl1 - c-abl oncogene 1, non-receptor tyrosine kinase, Prkaca - protein kinase, camp dependent, catalytic, alpha, Trp53inp1 - transformation related protein 53 inducible nuclear protein 1, Sirt2 - sirtuin 2, Foxo1 - forkhead box o1, Lamtor1 - late endosomal/lysosomal adaptor,…
GO:0008284	positive regulation of cell proliferation	1.53E-4	1.02E-2	2.06	947	33	335	24	[Il6st - interleukin 6 signal transducer, Taf4b - taf4b rna polymerase ii, tata box binding protein (tbp)-associated factor, Zfp143 - zinc finger protein 143, Ets1 - e26 avian leukemia oncogene 1, 5' domain, Abl1 - c-abl oncogene 1, non-receptor tyrosine kinase, Fosl2 - fos-like antigen 2, Hif1a - hypoxia inducible factor 1, alpha subunit, Fzd7 - frizzled homolog 7 (drosophila), Prkaca - protein …
GO:0044238	primary metabolic process	1.56E-4	1.03E-2	1.05	947	482	829	445	[Cpsf3l - cleavage and polyadenylation specific factor 3-like, Cyp46a1 - cytochrome p450, family 46, subfamily a, polypeptide 1, Abl1 - c-abl oncogene 1, non-receptor tyrosine kinase, Cblb - casitas b-lineage lymphoma b, Gtpbp3 - gtp binding protein 3, Dolpp1 - dolichyl pyrophosphate phosphatase 1, Eif1 - eukaryotic translation initiation factor 1, Zdhhc16 - zinc finger, dhhc domain containing 16…
GO:0071495	cellular response to endogenous stimulus	1.81E-4	1.18E-2	1.76	947	23	515	22	[Klf9 - kruppel-like factor 9, Rragc - ras-related gtp binding c, Wwox - ww domain-containing oxidoreductase, Prkaca - protein kinase, camp dependent, catalytic, alpha, Dennd4c - denn/madd domain containing 4c, Rab8a - rab8a, member ras oncogene family, Sirt2 - sirtuin 2, Cdk4 - cyclin-dependent kinase 4, Foxo1 - forkhead box o1, Hes1 - hairy and enhancer of split 1 (drosophila), Pdxp - pyridoxal…
GO:0048583	regulation of response to stimulus	1.83E-4	1.18E-2	1.10	947	179	830	173	[Ung - uracil dna glycosylase, Grk6 - g protein-coupled receptor kinase 6, Shoc2 - soc-2 (suppressor of clear) homolog (c. elegans), Hspa8 - heat shock protein 8, Cblb - casitas b-lineage lymphoma b, Abl1 - c-abl oncogene 1, non-receptor tyrosine kinase, Slc20a1 - solute carrier family 20, member 1, Prkaca - protein kinase, camp dependent, catalytic, alpha, Rc3h1 - ring ccch (c3h) domains 1, Rhoa…
GO:0048646	anatomical structure formation involved in morphogenesis	1.88E-4	1.2E-2	1.81	947	33	427	27	[Hhex - hematopoietically expressed homeobox, Bcl10 - b cell leukemia/lymphoma 10, Hif1a - hypoxia inducible factor 1, alpha subunit, Atp5b - atp synthase, h+ transporting mitochondrial f1 complex, beta subunit, Prkaca - protein kinase, camp dependent, catalytic, alpha, Stil - scl/tal1 interrupting locus, Pvrl2 - poliovirus receptor-related 2, Ubp1 - upstream binding protein 1, Xbp1 - x-box bindi…
GO:0046649	lymphocyte activation	1.96E-4	1.23E-2	3.13	947	16	227	12	[Hhex - hematopoietically expressed homeobox, Vprbp - vpr (hiv-1) binding protein, Ddost - dolichyl-di-phosphooligosaccharide-protein glycotransferase, Azi2 - 5-azacytidine induced gene 2, Mertk - c-mer proto-oncogene tyrosine kinase, Ercc1 - excision repair cross-complementing rodent repair deficiency, complementation group 1, Cblb - casitas b-lineage lymphoma b, Abl1 - c-abl oncogene 1, non-rec…
GO:0030155	regulation of cell adhesion	2.07E-4	1.29E-2	1.85	947	30	427	25	[Bcl10 - b cell leukemia/lymphoma 10, Ets1 - e26 avian leukemia oncogene 1, 5' domain, Triobp - trio and f-actin binding protein, Drosha - drosha, ribonuclease type iii, Abl1 - c-abl oncogene 1, non-receptor tyrosine kinase, Cblb - casitas b-lineage lymphoma b, Socs5 - suppressor of cytokine signaling 5, Atp5b - atp synthase, h+ transporting mitochondrial f1 complex, beta subunit, Rc3h1 - ring cc…
GO:0051240	positive regulation of multicellular organismal process	2.2E-4	1.36E-2	1.55	947	59	465	45	[Ung - uracil dna glycosylase, Bcl10 - b cell leukemia/lymphoma 10, Golga2 - golgi autoantigen, golgin subfamily a, 2, Fos - fbj osteosarcoma oncogene, Ets1 - e26 avian leukemia oncogene 1, 5' domain, Socs5 - suppressor of cytokine signaling 5, Cblb - casitas b-lineage lymphoma b, Abl1 - c-abl oncogene 1, non-receptor tyrosine kinase, Hif1a - hypoxia inducible factor 1, alpha subunit, Mtor - mech…
GO:0048534	hematopoietic or lymphoid organ development	2.3E-4	1.4E-2	2.10	947	14	450	14	[Hhex - hematopoietically expressed homeobox, Bcl2l11 - bcl2-like 11 (apoptosis facilitator), Pknox1 - pbx/knotted 1 homeobox, Ercc1 - excision repair cross-complementing rodent repair deficiency, complementation group 1, Jarid2 - jumonji, at rich interactive domain 2, Abl1 - c-abl oncogene 1, non-receptor tyrosine kinase, Hif1a - hypoxia inducible factor 1, alpha subunit, Rc3h1 - ring ccch (c3h)…
GO:0030030	cell projection organization	2.34E-4	1.41E-2	1.63	947	45	464	36	[Rere - arginine glutamic acid dipeptide (re) repeats, Myo9b - myosin ixb, Myo6 - myosin vi, Abl1 - c-abl oncogene 1, non-receptor tyrosine kinase, Ttll5 - tubulin tyrosine ligase-like family, member 5, Mtor - mechanistic target of rapamycin (serine/threonine kinase), Sept7 - septin 7, Vcl - vinculin, Sept2 - septin 2, Stil - scl/tal1 interrupting locus, Heatr2 - heat repeat containing 2, Baiap2 …
GO:0048232	male gamete generation	2.45E-4	1.46E-2	2.11	947	28	336	21	[Taf4b - taf4b rna polymerase ii, tata box binding protein (tbp)-associated factor, Rad23b - rad23b homolog (s. cerevisiae), Yy1 - yy1 transcription factor, Bcl2l11 - bcl2-like 11 (apoptosis facilitator), Utp14b - utp14, u3 small nucleolar ribonucleoprotein, homolog b (yeast), Tle3 - transducin-like enhancer of split 3, homolog of drosophila e(spl), Mertk - c-mer proto-oncogene tyrosine kinase, E…
GO:0007283	spermatogenesis	2.45E-4	1.45E-2	2.11	947	28	336	21	[Taf4b - taf4b rna polymerase ii, tata box binding protein (tbp)-associated factor, Rad23b - rad23b homolog (s. cerevisiae), Yy1 - yy1 transcription factor, Bcl2l11 - bcl2-like 11 (apoptosis facilitator), Utp14b - utp14, u3 small nucleolar ribonucleoprotein, homolog b (yeast), Tle3 - transducin-like enhancer of split 3, homolog of drosophila e(spl), Mertk - c-mer proto-oncogene tyrosine kinase, E…
GO:0001819	positive regulation of cytokine production	2.48E-4	1.45E-2	2.82	947	12	308	11	[Bcl10 - b cell leukemia/lymphoma 10, Zfpm1 - zinc finger protein, multitype 1, Eif2ak3 - eukaryotic translation initiation factor 2 alpha kinase 3, Agpat1 - 1-acylglycerol-3-phosphate o-acyltransferase 1 (lysophosphatidic acid acyltransferase, alpha), Hmgb2 - high mobility group box 2, Ddit3 - dna-damage inducible transcript 3, Abl1 - c-abl oncogene 1, non-receptor tyrosine kinase, Mapk9 - mitog…
GO:0007166	cell surface receptor signaling pathway	2.75E-4	1.59E-2	1.53	947	75	430	52	[Hhex - hematopoietically expressed homeobox, Bcl10 - b cell leukemia/lymphoma 10, Fos - fbj osteosarcoma oncogene, Grk6 - g protein-coupled receptor kinase 6, Tle3 - transducin-like enhancer of split 3, homolog of drosophila e(spl), Cblb - casitas b-lineage lymphoma b, Abl1 - c-abl oncogene 1, non-receptor tyrosine kinase, Arf4 - adp-ribosylation factor 4, Rhoa - ras homolog gene family, member …
GO:0045595	regulation of cell differentiation	3.06E-4	1.75E-2	1.47	947	79	465	57	[Golga2 - golgi autoantigen, golgin subfamily a, 2, Fos - fbj osteosarcoma oncogene, Triobp - trio and f-actin binding protein, Abl1 - c-abl oncogene 1, non-receptor tyrosine kinase, Hif1a - hypoxia inducible factor 1, alpha subunit, Prkaca - protein kinase, camp dependent, catalytic, alpha, Rc3h1 - ring ccch (c3h) domains 1, Rhoa - ras homolog gene family, member a, Sirt2 - sirtuin 2, Tob1 - tra…
GO:0040017	positive regulation of locomotion	3.2E-4	1.81E-2	2.38	947	14	369	13	[Il6st - interleukin 6 signal transducer, Hspa5 - heat shock protein 5, Ets1 - e26 avian leukemia oncogene 1, 5' domain, Bcas3 - breast carcinoma amplified sequence 3, Hif1a - hypoxia inducible factor 1, alpha subunit, Creb3 - camp responsive element binding protein 3, Capn7 - calpain 7, Pcx - pyruvate carboxylase, Tgfbr1 - transforming growth factor, beta receptor i, Stx4a - syntaxin 4a (placent…
GO:0043066	negative regulation of apoptotic process	3.41E-4	1.91E-2	1.48	947	63	496	49	[Ung - uracil dna glycosylase, Bcl10 - b cell leukemia/lymphoma 10, Abl1 - c-abl oncogene 1, non-receptor tyrosine kinase, Hif1a - hypoxia inducible factor 1, alpha subunit, Arf4 - adp-ribosylation factor 4, Creb3 - camp responsive element binding protein 3, Rhoa - ras homolog gene family, member a, Sirt2 - sirtuin 2, Stk40 - serine/threonine kinase 40, Hmgb2 - high mobility group box 2, Xbp1 - x…
GO:1901576	organic substance biosynthetic process	3.61E-4	0.02	1.09	947	230	829	219	[Dolpp1 - dolichyl pyrophosphate phosphatase 1, Eif1 - eukaryotic translation initiation factor 1, Sars2 - seryl-aminoacyl-trna synthetase 2, Paf1 - paf1, rna polymerase ii associated factor, homolog (s. cerevisiae), Eif3f - eukaryotic translation initiation factor 3, subunit f, Hmgb2 - high mobility group box 2, Bhlhe40 - basic helix-loop-helix family, member e40, Ppp1r10 - protein phosphatase 1…
GO:0001775	cell activation	4.52E-4	2.48E-2	2.85	947	19	227	13	[Hhex - hematopoietically expressed homeobox, Mertk - c-mer proto-oncogene tyrosine kinase, Ercc1 - excision repair cross-complementing rodent repair deficiency, complementation group 1, Abl1 - c-abl oncogene 1, non-receptor tyrosine kinase, Cblb - casitas b-lineage lymphoma b, Fzd7 - frizzled homolog 7 (drosophila), Msh2 - muts homolog 2 (e. coli), Rc3h1 - ring ccch (c3h) domains 1, Vprbp - vpr …
GO:0014070	response to organic cyclic compound	4.71E-4	2.56E-2	1.96	947	20	435	18	[Klf9 - kruppel-like factor 9, Pdia3 - protein disulfide isomerase associated 3, Fosl2 - fos-like antigen 2, Smad2 - smad family member 2, Mtor - mechanistic target of rapamycin (serine/threonine kinase), Sirt2 - sirtuin 2, Cdk4 - cyclin-dependent kinase 4, Rnf4 - ring finger protein 4, Pdxp - pyridoxal (pyridoxine, vitamin b6) phosphatase, Tgfbr1 - transforming growth factor, beta receptor i, Og…
GO:0008152	metabolic process	5.04E-4	2.71E-2	1.05	947	520	829	477	[Cpsf3l - cleavage and polyadenylation specific factor 3-like, Cyp46a1 - cytochrome p450, family 46, subfamily a, polypeptide 1, Cblb - casitas b-lineage lymphoma b, Abl1 - c-abl oncogene 1, non-receptor tyrosine kinase, Dolpp1 - dolichyl pyrophosphate phosphatase 1, Gtpbp3 - gtp binding protein 3, Eif1 - eukaryotic translation initiation factor 1, Zdhhc16 - zinc finger, dhhc domain containing 16…
GO:0090287	regulation of cellular response to growth factor stimulus	5.06E-4	2.7E-2	2.44	947	15	336	13	[Hspa5 - heat shock protein 5, Hhex - hematopoietically expressed homeobox, Skil - ski-like, Abl1 - c-abl oncogene 1, non-receptor tyrosine kinase, Stk11 - serine/threonine kinase 11, Smad2 - smad family member 2, Hif1a - hypoxia inducible factor 1, alpha subunit, Fzd4 - frizzled homolog 4 (drosophila), Tob1 - transducer of erbb-2.1, Hes1 - hairy and enhancer of split 1 (drosophila), Ppm1a - prot…
GO:2000026	regulation of multicellular organismal development	5.35E-4	2.82E-2	1.63	947	74	345	44	[Ung - uracil dna glycosylase, Hhex - hematopoietically expressed homeobox, Golga2 - golgi autoantigen, golgin subfamily a, 2, Fos - fbj osteosarcoma oncogene, Ets1 - e26 avian leukemia oncogene 1, 5' domain, Drosha - drosha, ribonuclease type iii, Abl1 - c-abl oncogene 1, non-receptor tyrosine kinase, Cblb - casitas b-lineage lymphoma b, Hif1a - hypoxia inducible factor 1, alpha subunit, Prkaca …
GO:0032844	regulation of homeostatic process	5.38E-4	2.81E-2	2.07	947	24	363	19	[Cct6a - chaperonin containing tcp1, subunit 6a (zeta), Tcp1 - t-complex protein 1, Cct7 - chaperonin containing tcp1, subunit 7 (eta), Bcl10 - b cell leukemia/lymphoma 10, Aurkb - aurora kinase b, Cct3 - chaperonin containing tcp1, subunit 3 (gamma), Ets1 - e26 avian leukemia oncogene 1, 5' domain, Terf1 - telomeric repeat binding factor 1, Ercc1 - excision repair cross-complementing rodent repa…
GO:0043902	positive regulation of multi-organism process	5.73E-4	2.97E-2	2.41	947	13	362	12	[Pcx - pyruvate carboxylase, Nucks1 - nuclear casein kinase and cyclin-dependent kinase substrate 1, Bcl2l11 - bcl2-like 11 (apoptosis facilitator), Tarbp2 - tar (hiv) rna binding protein 2, Rsf1 - remodeling and spacing factor 1, Ppia - peptidylprolyl isomerase a, Sp1 - trans-acting transcription factor 1, Osbp - oxysterol binding protein, Smarca4 - swi/snf related, matrix associated, actin depe…
GO:0071310	cellular response to organic substance	5.76E-4	2.95E-2	1.58	947	43	488	35	[Yy1 - yy1 transcription factor, Rragc - ras-related gtp binding c, Wwox - ww domain-containing oxidoreductase, Rps6ka2 - ribosomal protein s6 kinase, polypeptide 2, Abl1 - c-abl oncogene 1, non-receptor tyrosine kinase, Prkaca - protein kinase, camp dependent, catalytic, alpha, Rc3h1 - ring ccch (c3h) domains 1, Trp53inp1 - transformation related protein 53 inducible nuclear protein 1, Sirt2 - s…
GO:0007276	gamete generation	5.98E-4	3.04E-2	2.04	947	29	336	21	[Taf4b - taf4b rna polymerase ii, tata box binding protein (tbp)-associated factor, Rad23b - rad23b homolog (s. cerevisiae), Yy1 - yy1 transcription factor, Bcl2l11 - bcl2-like 11 (apoptosis facilitator), Utp14b - utp14, u3 small nucleolar ribonucleoprotein, homolog b (yeast), Tle3 - transducin-like enhancer of split 3, homolog of drosophila e(spl), Mertk - c-mer proto-oncogene tyrosine kinase, E…
GO:0051716	cellular response to stimulus	6.29E-4	3.16E-2	1.28	947	149	521	105	[Ung - uracil dna glycosylase, Abl1 - c-abl oncogene 1, non-receptor tyrosine kinase, Prkaca - protein kinase, camp dependent, catalytic, alpha, Alkbh7 - alkb, alkylation repair homolog 7 (e. coli), Rc3h1 - ring ccch (c3h) domains 1, Rhoa - ras homolog gene family, member a, Asf1a - asf1 anti-silencing function 1 homolog a (s. cerevisiae), Nucks1 - nuclear casein kinase and cyclin-dependent kinas…
GO:0042325	regulation of phosphorylation	6.43E-4	3.21E-2	1.46	947	75	467	54	[Hgs - hgf-regulated tyrosine kinase substrate, Hhex - hematopoietically expressed homeobox, Bcl10 - b cell leukemia/lymphoma 10, Cblb - casitas b-lineage lymphoma b, Abl1 - c-abl oncogene 1, non-receptor tyrosine kinase, Hif1a - hypoxia inducible factor 1, alpha subunit, Rhoa - ras homolog gene family, member a, Sirt2 - sirtuin 2, Stk40 - serine/threonine kinase 40, Pgam1 - phosphoglycerate muta…
GO:0034641	cellular nitrogen compound metabolic process	6.74E-4	3.33E-2	1.06	947	305	849	291	[Cpsf3l - cleavage and polyadenylation specific factor 3-like, Tdrd3 - tudor domain containing 3, Abl1 - c-abl oncogene 1, non-receptor tyrosine kinase, Gtpbp3 - gtp binding protein 3, Eif1 - eukaryotic translation initiation factor 1, Sars2 - seryl-aminoacyl-trna synthetase 2, Ptbp1 - polypyrimidine tract binding protein 1, Paf1 - paf1, rna polymerase ii associated factor, homolog (s. cerevisiae…
GO:0060548	negative regulation of cell death	6.78E-4	3.32E-2	1.49	947	67	465	49	[Ung - uracil dna glycosylase, Bcl10 - b cell leukemia/lymphoma 10, Abl1 - c-abl oncogene 1, non-receptor tyrosine kinase, Hif1a - hypoxia inducible factor 1, alpha subunit, Arf4 - adp-ribosylation factor 4, Creb3 - camp responsive element binding protein 3, Rhoa - ras homolog gene family, member a, Sirt2 - sirtuin 2, Stk40 - serine/threonine kinase 40, Hmgb2 - high mobility group box 2, Xbp1 - x…
GO:0030335	positive regulation of cell migration	7.13E-4	3.46E-2	2.37	947	13	369	12	[Il6st - interleukin 6 signal transducer, Capn7 - calpain 7, Hspa5 - heat shock protein 5, Stx4a - syntaxin 4a (placental), Tgfbr1 - transforming growth factor, beta receptor i, Ets1 - e26 avian leukemia oncogene 1, 5' domain, Bcas3 - breast carcinoma amplified sequence 3, Hif1a - hypoxia inducible factor 1, alpha subunit, Egr1 - early growth response 1, Xbp1 - x-box binding protein 1, Creb3 - ca…
GO:2000147	positive regulation of cell motility	7.13E-4	3.43E-2	2.37	947	13	369	12	[Il6st - interleukin 6 signal transducer, Capn7 - calpain 7, Hspa5 - heat shock protein 5, Stx4a - syntaxin 4a (placental), Tgfbr1 - transforming growth factor, beta receptor i, Ets1 - e26 avian leukemia oncogene 1, 5' domain, Bcas3 - breast carcinoma amplified sequence 3, Hif1a - hypoxia inducible factor 1, alpha subunit, Egr1 - early growth response 1, Xbp1 - x-box binding protein 1, Creb3 - ca…
GO:0023051	regulation of signaling	7.4E-4	3.53E-2	1.10	947	154	830	149	[Shoc2 - soc-2 (suppressor of clear) homolog (c. elegans), Grk6 - g protein-coupled receptor kinase 6, Cblb - casitas b-lineage lymphoma b, Abl1 - c-abl oncogene 1, non-receptor tyrosine kinase, Slc20a1 - solute carrier family 20, member 1, Prkaca - protein kinase, camp dependent, catalytic, alpha, Rc3h1 - ring ccch (c3h) domains 1, Carm1 - coactivator-associated arginine methyltransferase 1, Rho…
GO:0043069	negative regulation of programmed cell death	7.46E-4	3.53E-2	1.46	947	64	496	49	[Ung - uracil dna glycosylase, Bcl10 - b cell leukemia/lymphoma 10, Abl1 - c-abl oncogene 1, non-receptor tyrosine kinase, Hif1a - hypoxia inducible factor 1, alpha subunit, Arf4 - adp-ribosylation factor 4, Creb3 - camp responsive element binding protein 3, Rhoa - ras homolog gene family, member a, Sirt2 - sirtuin 2, Stk40 - serine/threonine kinase 40, Hmgb2 - high mobility group box 2, Xbp1 - x…
GO:0044249	cellular biosynthetic process	7.68E-4	3.6E-2	1.09	947	223	829	212	[Eif1 - eukaryotic translation initiation factor 1, Sars2 - seryl-aminoacyl-trna synthetase 2, Paf1 - paf1, rna polymerase ii associated factor, homolog (s. cerevisiae), Eif3f - eukaryotic translation initiation factor 3, subunit f, Hmgb2 - high mobility group box 2, Ppp1r10 - protein phosphatase 1, regulatory subunit 10, Bhlhe40 - basic helix-loop-helix family, member e40, Ddx54 - dead (asp-glu-…
GO:0044271	cellular nitrogen compound biosynthetic process	7.7E-4	3.58E-2	1.09	947	189	829	181	[Hspa8 - heat shock protein 8, Mphosph8 - m-phase phosphoprotein 8, Eif1 - eukaryotic translation initiation factor 1, Carm1 - coactivator-associated arginine methyltransferase 1, Arrb2 - arrestin, beta 2, Sars2 - seryl-aminoacyl-trna synthetase 2, Nadk - nad kinase, Asf1a - asf1 anti-silencing function 1 homolog a (s. cerevisiae), Ilf2 - interleukin enhancer binding factor 2, Paf1 - paf1, rna po…
GO:0000226	microtubule cytoskeleton organization	7.95E-4	3.66E-2	1.97	947	19	431	17	[Golga2 - golgi autoantigen, golgin subfamily a, 2, Map4 - microtubule-associated protein 4, Aurkb - aurora kinase b, Son - son dna binding protein, Nusap1 - nucleolar and spindle associated protein 1, Cript - cysteine-rich pdz-binding protein, Ttll5 - tubulin tyrosine ligase-like family, member 5, Rhoa - ras homolog gene family, member a, Chek2 - checkpoint kinase 2, Nek2 - nima (never in mitosi…
GO:1901700	response to oxygen-containing compound	7.98E-4	3.65E-2	1.51	947	54	488	42	[Fos - fbj osteosarcoma oncogene, Rragc - ras-related gtp binding c, Rps6ka2 - ribosomal protein s6 kinase, polypeptide 2, Abl1 - c-abl oncogene 1, non-receptor tyrosine kinase, Fosl2 - fos-like antigen 2, Prkaca - protein kinase, camp dependent, catalytic, alpha, Trp53inp1 - transformation related protein 53 inducible nuclear protein 1, Mtor - mechanistic target of rapamycin (serine/threonine ki…
GO:0010646	regulation of cell communication	8.21E-4	3.73E-2	1.10	947	153	830	148	[Grk6 - g protein-coupled receptor kinase 6, Shoc2 - soc-2 (suppressor of clear) homolog (c. elegans), Abl1 - c-abl oncogene 1, non-receptor tyrosine kinase, Cblb - casitas b-lineage lymphoma b, Slc20a1 - solute carrier family 20, member 1, Prkaca - protein kinase, camp dependent, catalytic, alpha, Rc3h1 - ring ccch (c3h) domains 1, Carm1 - coactivator-associated arginine methyltransferase 1, Rho…
GO:0043620	regulation of DNA-templated transcription in response to stress	8.45E-4	3.8E-2	2.43	947	10	389	10	[Tmbim6 - transmembrane bax inhibitor motif containing 6, Sin3a - transcriptional regulator, sin3a (yeast), Eif2ak3 - eukaryotic translation initiation factor 2 alpha kinase 3, Ddit3 - dna-damage inducible transcript 3, Epas1 - endothelial pas domain protein 1, Atf6b - activating transcription factor 6 beta, Hif1a - hypoxia inducible factor 1, alpha subunit, Egr1 - early growth response 1, Atf4 -…
GO:0043618	regulation of transcription from RNA polymerase II promoter in response to stress	8.45E-4	3.77E-2	2.43	947	10	389	10	[Tmbim6 - transmembrane bax inhibitor motif containing 6, Sin3a - transcriptional regulator, sin3a (yeast), Eif2ak3 - eukaryotic translation initiation factor 2 alpha kinase 3, Epas1 - endothelial pas domain protein 1, Ddit3 - dna-damage inducible transcript 3, Atf6b - activating transcription factor 6 beta, Hif1a - hypoxia inducible factor 1, alpha subunit, Egr1 - early growth response 1, Atf4 -…
GO:0071593	lymphocyte aggregation	8.51E-4	3.77E-2	3.91	947	8	212	7	[Azi2 - 5-azacytidine induced gene 2, Ddost - dolichyl-di-phosphooligosaccharide-protein glycotransferase, Abl1 - c-abl oncogene 1, non-receptor tyrosine kinase, Cblb - casitas b-lineage lymphoma b, Fzd7 - frizzled homolog 7 (drosophila), Egr1 - early growth response 1, Rc3h1 - ring ccch (c3h) domains 1]
GO:0070486	leukocyte aggregation	8.51E-4	3.74E-2	3.91	947	8	212	7	[Ddost - dolichyl-di-phosphooligosaccharide-protein glycotransferase, Azi2 - 5-azacytidine induced gene 2, Cblb - casitas b-lineage lymphoma b, Abl1 - c-abl oncogene 1, non-receptor tyrosine kinase, Fzd7 - frizzled homolog 7 (drosophila), Egr1 - early growth response 1, Rc3h1 - ring ccch (c3h) domains 1]
GO:0070489	T cell aggregation	8.51E-4	3.71E-2	3.91	947	8	212	7	[Ddost - dolichyl-di-phosphooligosaccharide-protein glycotransferase, Azi2 - 5-azacytidine induced gene 2, Cblb - casitas b-lineage lymphoma b, Abl1 - c-abl oncogene 1, non-receptor tyrosine kinase, Fzd7 - frizzled homolog 7 (drosophila), Egr1 - early growth response 1, Rc3h1 - ring ccch (c3h) domains 1]
GO:0042110	T cell activation	8.51E-4	3.68E-2	3.91	947	8	212	7	[Azi2 - 5-azacytidine induced gene 2, Ddost - dolichyl-di-phosphooligosaccharide-protein glycotransferase, Abl1 - c-abl oncogene 1, non-receptor tyrosine kinase, Cblb - casitas b-lineage lymphoma b, Fzd7 - frizzled homolog 7 (drosophila), Egr1 - early growth response 1, Rc3h1 - ring ccch (c3h) domains 1]
GO:1901360	organic cyclic compound metabolic process	8.55E-4	3.67E-2	1.07	947	290	849	277	[Cpsf3l - cleavage and polyadenylation specific factor 3-like, Tdrd3 - tudor domain containing 3, Cyp46a1 - cytochrome p450, family 46, subfamily a, polypeptide 1, Abl1 - c-abl oncogene 1, non-receptor tyrosine kinase, Gtpbp3 - gtp binding protein 3, Sars2 - seryl-aminoacyl-trna synthetase 2, Ptbp1 - polypyrimidine tract binding protein 1, Paf1 - paf1, rna polymerase ii associated factor, homolog…
GO:0006807	nitrogen compound metabolic process	8.61E-4	3.66E-2	1.06	947	314	849	299	[Cpsf3l - cleavage and polyadenylation specific factor 3-like, Tdrd3 - tudor domain containing 3, Abl1 - c-abl oncogene 1, non-receptor tyrosine kinase, Gtpbp3 - gtp binding protein 3, Eif1 - eukaryotic translation initiation factor 1, Sars2 - seryl-aminoacyl-trna synthetase 2, Ptbp1 - polypyrimidine tract binding protein 1, Paf1 - paf1, rna polymerase ii associated factor, homolog (s. cerevisiae…
GO:0048732	gland development	8.67E-4	3.66E-2	2.10	947	12	450	12	[Upf2 - upf2 regulator of nonsense transcripts homolog (yeast), Prkcsh - protein kinase c substrate 80k-h, Hhex - hematopoietically expressed homeobox, Hes1 - hairy and enhancer of split 1 (drosophila), Tgfbr1 - transforming growth factor, beta receptor i, Bcl2l11 - bcl2-like 11 (apoptosis facilitator), Jarid2 - jumonji, at rich interactive domain 2, Abl1 - c-abl oncogene 1, non-receptor tyrosine…
GO:0032774	RNA biosynthetic process	8.91E-4	3.73E-2	1.32	947	153	451	96	[Hhex - hematopoietically expressed homeobox, Fos - fbj osteosarcoma oncogene, Tle3 - transducin-like enhancer of split 3, homolog of drosophila e(spl), Atf6b - activating transcription factor 6 beta, Jarid2 - jumonji, at rich interactive domain 2, Tcerg1 - transcription elongation regulator 1 (ca150), Fosl2 - fos-like antigen 2, Hif1a - hypoxia inducible factor 1, alpha subunit, Ttll5 - tubulin …
GO:0032956	regulation of actin cytoskeleton organization	9.69E-4	4.03E-2	2.09	947	12	454	12	[Pdxp - pyridoxal (pyridoxine, vitamin b6) phosphatase, Gmfg - glia maturation factor, gamma, Tgfbr1 - transforming growth factor, beta receptor i, Baiap2 - brain-specific angiogenesis inhibitor 1-associated protein 2, Bcas3 - breast carcinoma amplified sequence 3, Triobp - trio and f-actin binding protein, Cdc42ep5 - cdc42 effector protein (rho gtpase binding) 5, Abl1 - c-abl oncogene 1, non-rec…
GO:0032970	regulation of actin filament-based process	9.69E-4	0.04	2.09	947	12	454	12	[Pdxp - pyridoxal (pyridoxine, vitamin b6) phosphatase, Tgfbr1 - transforming growth factor, beta receptor i, Gmfg - glia maturation factor, gamma, Baiap2 - brain-specific angiogenesis inhibitor 1-associated protein 2, Bcas3 - breast carcinoma amplified sequence 3, Triobp - trio and f-actin binding protein, Cdc42ep5 - cdc42 effector protein (rho gtpase binding) 5, Abl1 - c-abl oncogene 1, non-rec…
GO:2001235	positive regulation of apoptotic signaling pathway	9.99E-4	4.09E-2	1.78	947	19	504	18	[Pdia3 - protein disulfide isomerase associated 3, Bcl10 - b cell leukemia/lymphoma 10, Bcl2l11 - bcl2-like 11 (apoptosis facilitator), Wwox - ww domain-containing oxidoreductase, Skil - ski-like, Eif2ak3 - eukaryotic translation initiation factor 2 alpha kinase 3, Mapk9 - mitogen-activated protein kinase 9, Casp2 - caspase 2, Trp53inp1 - transformation related protein 53 inducible nuclear protei…
