# Supplementary material for: BLISS is a versatile and quantitative method for genome-wide profiling of DNA double-strand breaks
Source: Nat Commun. 2017 May 12;8:15058. doi: 10.1038/ncomms15058 (PMC5437291; doi:10.1038/ncomms15058)
Supplement: Supplementary Data 5 — Excel table containing the list of on- and off-target Cas9 and Cpf1 sites identified by BLISS. Sheet #1 contains the list of Cas9 targets of EMX1 and VEGFA sgRNAs examined in benchmarking BLISS with GUIDEseq and Digenome-seq. Sheet #2 contains the list of targets of sgRNAs examined in assessing AsCpf1 and LbCpf1 specificity and comparing these nucleases to SpCas9 and eSpCas9. Double-strand breaks are a major DNA lesion 1 that can occur by endogenous and exogenous processes. Here the authors present BLISS — Breaks Labelling In Situ and Sequencing — to map breaks across the genome. [file ncomms15058-s6.xlsx]

## Sheet: SpCas9 (EMX1 & VEGFA)
Supplementary Data 5. List of Cas9 and Cpf1 on- and off-target sites identified by BLISS
Target	On-/off-target (name) (OT = off-target)	On-/off-target coord	Unique DSB ends per 10^5 reads (DSB score)	Standard deviation of DSB score	Matched genomic target	Guide homology score	Also found using (1 = yes, 0 = no)			PCR primers used for validation by targeted deep sequencing
		(GRCh37/hg19)			(lowercase = mismatch)		BLESS	Digenome	GUIDEseq	Forward	Reverse
EMX1	on (ON)	chr2:73160973-73161010	14.883282561	0	GAGTCCGAGCAGAAGAAGAAGGG	60	1	1	1	AGGTGAAGGTGTGGTTCCAG	CCCTAGTCATTGGAGGTGACA
EMX1	off (OT1)	chr5:45359051-45359082	3.84342	0	GAGTtaGAGCAGAAGAAGAAAGG	52	1	1	1	TTCTGAGGGCTGCTACCTGT	ACCATCTTGGGGTTACAGAAA
EMX1	off (OT2)	chr15:44109742-44109763	3.47847	0	GAGTCtaAGCAGAAGAAGAAGAG	52	1	1	1	CAATGTGCTTCAACCCATCA	GGCTTTCACAAGGATGCAGT
EMX1	off (OT3)	chr8:128801235-128801269	1.74494	0	GAGTCCtAGCAGgAGAAGAAGAG	52	1	1	1	GAGGCTGAAGAGGAAGACCA	TGGCCCCAGTCTCTCTTCTA
EMX1	off (OT4)	chr2:219845069-219845072	1.00362	0	GAGgCCGAGCAGAAGAAagACGG	48	1	1	1	TGGGAGAGAGACCCCTTCTT	CCCTCCTCGTCCTGCTCT
EMX1	off (OT5)	chrY:53467709-53467710	0.33074	0	GAGTCCGgGaAGgAGAAGAAAGG	48	0	0	1	ACCACAGCGAGGAGTGACA	GCTGTCTGCCTCTGACGAC
EMX1	off (OT6)	chr5:9227160-9227162	0.33074	0	AGTCtGAGCAcAAGAAGAATGG	48	1	1	1	GACATTCCTCCTGAGGGAAAA	TGGTTTACATTTTATTAATGGCTTACA
EMX1	off (OT7)	chr6:9118797-9118810	0.125453	0	GTCtGAGCAGAAGAAGAATGG	50	1	1	1	ACCAGCAATGCTCTCGTCTT	GTCATACCTTGGCCCTTCCT
EMX1	off (OT8)	chr1:23720617-23720617	0.0798337	0	AGTCCGAGgAGAgGAAGAAAGG	49	0	1	1	CATGGAGGGGCACAGAAG	ACCACAAATGCCCAAGAGAC
EMX1	off (OT9)	chr1:33606472-33606479	0.0684289	0	GAGcCtGAGCAGAAGgAGAAGGG	48	0	1	0	GGCCAGCTCTCTCTTCTCCT	CTCCCTCTTGTGGATTCTGG
EMX1	off (OT10)	chr15:100292453-100292477	0.0456193	0	AGTCCcgGCAGAgGAAGAAGGG	44	0	1	1	TTGAACAAAGATGGTGGGAAT	ATCTGACCCCACGACAGC
VEGFA	off (OT1)	chrX:37662798-37662841	5.16838	0	GcTGAGTGAGTGTaTGCGTGTGG	52	1	1	1	TCTCAAAGCGCTGGGATTAC	AGCCACAGAGGTGGAGACTG
VEGFA	on (ON)	chr6:43737464-43737488	4.83892	0	GGTGAGTGAGTGTGTGCGTGTGG	60	1	1	1	ACAGGGAAGCTGGGTGAAT	ATTGGAATCCTGGAGTGACC
VEGFA	off (OT2)	chr5:115434642-115434693	2.84158	0	GTGgGTGAGTGTGTGCGTGAGG	52	1	1	1	CATAATCAAATTAATCAACATATCTGTCA	AATCTAATGTATGGCATGGTGACT
VEGFA	off (OT3)	chr5:89440967-89440980	1.43108	0	GaGAGTGAGTGTGTGCaTGAGG	49	1	1	1	GTTTCCCCCATGCTTTTCTT	GGCCTCGGGAAACTTACAAT
VEGFA	off (OT4)	chr14:74353482-74353517	1.4002	0	GcGAGTGgGTGTGTGCGTGGGG	48	1	1	1	CAGCACCCTTGACGTCTG	AATTCCGTCCACACACAGC
VEGFA	off (OT5)	chr9:23824539-23824565	1.18399	0	GTGgGTGAGTGTGTGCGTGaGAG	48	0	1	1	TGAGGAGCAACGAGACGTTA	ACAAGCTGCTGGCTTTCCTA
VEGFA	off (OT6)	chr14:65569145-65569173	1.09133	0	GTGAGTGAGTGTGTGtGTGGGG	53	1	1	1	AGGGGAAGGGGTGAAGG	CTGCAGTGAGGAGGTGGTTC
VEGFA	off (OT7)	chr14:106029011-106029032	1.03985	0	GGTGAGTGAGTGTGTGtGTGAGG	56	1	1	1	AGGGACCCCTCTGACAGACT	CCCTCACATACCCTCACACC
VEGFA	off (OT8)	chr10:98760564-98760593	1.03985	0	GtTGAGTGAaTGTGTGCGTGAGG	52	1	1	1	TTGGTTTGGAAGGCTGTCAT	CTCTCCGGAAGTGCCTTG
VEGFA	off (OT9)	chr11:68851136-68851138	0.947193	0	GGTGAGTGAGTGcGTGCGgGTGG	52	1	1	1	CCTCCCACAGGAATTTGAAG	GCACCCCAACACCTACATCT
VEGFA	off (OT10)	chr3:193993881-193993895	0.761872	0	GTGAaTGAGTGTGTGtGTGTGG	49	1	1	1	CCCTTTGTGACCCAAAAGAT	CCAGTTAATTTCCAGATGCTGA
VEGFA	off (OT11)	chr10:130228343-130228353	0.730986	0	GG-GAGTGAcTGTGTGCGTGTGG	48	0	1	1	GACAGTCCCGCTGCTGATAC	GCTTGCAATGGTGAAGACAA
VEGFA	off (OT12)	chr20:50724390-50724404	0.669212	0	GTGAGTGAGTGTGTaCcTGGGG	48	0	1	1	CAGGTCTCTGCCATTGTGAA	TTTCTTATACCTTGCTAGGGAAGTG
VEGFA	off (OT13)	chr2:177463424-177463425	0.648621	0	GGTGAGTGtGTGTGTGCaTGTGG	52	1	1	1	GGTTGATGAATTGCTTTTGC	GAGAGGGTTCAGTGGTTGCT
VEGFA	off (OT14)	chr1:212639758-212639777	0.483892	0	GGgGAaTGAGTGTGTGCaTGGAG	48	0	1	0	AGATTGGGCAGCTGTACTGG	CCAAAAGCAGGGTTGCTAAG
VEGFA	off (OT15)	chr16:84032633-84032650	0.463301	0	GGTGAaTGAGTGTGTGCtcTGGGG	47	0	1	1	TTTCTGCAGCAAGGCTCTG	ACCCCTCTCAAAGACCCTGT
VEGFA	off (OT16)	chr19:6109029-6109032	0.401527	0	GTGAGTGAGTGTGTGtGTGtGAG	47	1	0	1	CGGAGGGAGGAAAAAGAAAG	AGTGCGTGTGTGTGTTTGTG
VEGFA	off (OT17)	chr20:20178282-20178298	0.380936	0	GTGtGTGAGTGTGTGCGTGTGG	53	1	1	1	ACCCCACACACTCTCATGC	GCCTTTTCCTGTGGAACAAC
VEGFA	off (OT18)	chr8:48997804-48997812	0.380936	0	GGTaGAGTGAGTGTGTGtGTGTGG	51	0	1	1	ACTCCCAGGGTCCCTTACTC	GGACAGGACAGAACACTTGG
VEGFA	off (OT19)	chr18:74103173-74103174	0.360345	0	GGTGAGTaAGTGTGaGCGTaAGG	48	0	1	1	GCTGCGAGATTTCGAAAAGA	GCTATGGCTAGGGTTTGTGC
VEGFA	off (OT20)	chr14:62078772-62078772	0.236798	0	GTGAGTaAGTGTGTGtGTGTGG	49	1	1	1	CCAAGATGAATAGCCACAGG	GATGATGAAGCTGCCTTTCC
VEGFA	off (OT21)	chr19:40561858-40561869	0.18532	0	TGtGTGAGTGTGTGCGTGAGG	50	0	1	1	CCTAGTACCACCGGCACAGT	GCATCAAAGGATGGGGATT
VEGFA	off (OT22)	chr6:144458289-144458289	0.18532	0	GG-GAGTGAGTGTGaGaGTGCGG	44	0	1	1	GGGGAGGCCATATCAATTTT	TCCTCCATGCTGTTCTTGTG
VEGFA	off (OT23)	chrX:49739999-49739999	0.154434	0	GGTGtGTGAGTGTGTGtGTGTGG	52	1	1	1	TCACTGGCTAATGCTTACGG	CTCAGGACAGGCCAGGAGT
VEGFA	off (OT24)	chr19:16569486-16569507	0.144138	0	GTGAGTGAGTGTGTGtGTGGAG	53	0	1	0	TAACGGAGGCTAAGGTCCAA	TGTGGGTGAGCCTGAGTGTA
VEGFA	off (OT25)	chr8:22932494-22932515	0.102956	0	GTGAGTGAGTGTGTGtGTGtGAG	48	0	0	1	CCCTCCTCCCTTCTCATTCT	CCAGAGATGTGTGGCTGTGT
VEGFA	off (OT26)	chr11:7625793-7625795	0.0926602	0	GGTGAGTagGTGTGTGtGTGGGG	48	0	1	0	CTCACCCACCCATACACACA	AACACCGTCAACTCCCATGT
VEGFA	off (OT27)	chr11:69518901-69518917	0.0926602	0	GTGAGTGgGTGTGTGCGgGGGG	49	0	1	0	CAAGACACCCGAGCATTTCT	CCGGCTGGGACAAGAAG
VEGFA	off (OT28)	chr19:47732491-47732491	0.0926602	0	GAGTGAGTGTGTGtGTGTGG	47	1	1	1	CAGCCTTTGCAAACACAAAC	TATGTGTGTCCGTGGGTGTC
VEGFA	off (OT29)	chr11:79178521-79178521	0.0823646	0	GTGAGTGAGTGaGTGaGTGGGG	48	0	1	1	TGTTTTTGCATTGGAGGAAA	TGTGGATTTCTCTGTGAACCTC
VEGFA	off (OT30)	chr19:36765421-36765491	0.0823646	0	GGTGtGTGtGTGTGTGtGTtGGG	44	0	0	0	CTCTCTCACCGGTGGCTCT	GCACACACACAGACACACACA
VEGFA	off (OT31)	chr2:230506239-230506240	0.072069	0	GGTGAGcaAGTGTGTGtGTGTGG	48	0	1	1	CACAGATGCAAATGCAAAAGA	TTTAAAAAGTCTCTGGGGTCACA
VEGFA	off (OT32)	chr19:42427042-42427124	0.072069	0	GgGAGTGAGTGTGTGCaGgGTGG	44	0	0	0	ACAAGATGCAATCCTGGCCC	CCCCTCACATTCCCTTCACC
VEGFA	off (OT33)	chr21:44179946-44179976	0.072069	0	GTGAGTGgGTGTGTGCaTGTGG	48	0	0	0	CTGGATGTGGGGGTGTGT	AAAAACCTGCTGCCAAACAT
VEGFA	off (OT34)	chr3:71632808-71632808	0.072069	0	GcGAGTGAGTGTGTGCGcGGGG	49	0	0	1	AATGGTCTCTCGGTGCAAAC	GGTTGCACGCTGTACTCG
VEGFA	off (OT35)	chr6:157078325-157078326	0.072069	0	GaTGAGTGAGTGaGTGaGTGGGG	48	1	1	1	TGAATTGAATGCAGCCTCAG	ATGAATGGAGCTTGCAGGAC
VEGFA	off (OT36)	chr1:47690893-47690904	0.0617734	0	GTGAGaGAGaGTGTGCGTGTGG	49	0	1	1	CAAGCACACCAGCCACAT	CCGAGTGAGTGCCAGTGAG
VEGFA	off (OT37)	chr19:1716790-1716790	0.0617734	0	TGAGTGAGTGTGTGgGTGGGG	50	0	1	1	AAAGTTCTTGCGGGTGGAC	GACCAATTCATTCACGCATCT
VEGFA	off (OT38)	chr19:36775594-36775652	0.0617734	0	GGTGtGTGtGTGTGTGtGTtGGG	44	0	0	0	AGTCGCGGAGAGCAGAAC	GACAGAAGTCGGCACACAGA
VEGFA	off (OT39)	chr1:236216065-236216075	0.0514779	0	GTGAGTGAGTGTGgGtGTGTGG	48	0	0	0	TCTGGTTTCCTTCCACATCC	ATCCCAGCAGCTCAGTGTG
VEGFA	off (OT40)	chr16:12264611-12264612	0.0514779	0	GTGAGTGAGTGTGTGtGTGtGAG	47	0	0	1	AGTGGCTGAGTGGGTGGTAG	TCACACACCCCATACACACA
VEGFA	off (OT41)	chr19:36767972-36768026	0.0514779	0	GGTGtGTGtGTGTGTGtGTtGGG	44	0	0	0	AGTCGCGGAGAGCAGAAC	GACAGAAGTCGGCACACAGA
VEGFA	off (OT42)	chr3:194073650-194073650	0.0514779	0	TGAGTGAGTGTGaGtGTGAGG	46	0	0	0	GTGTGTGTGGTGTGTGGTGA	TAGACTGCTCGTCCAGGTCA
VEGFA	off (OT43)	chr5:149501693-149501693	0.0514779	0	GaTGAGTGAGTGTGTGaGTGaGAG	47	0	1	0	AAGGAGCATCACAGGAGAGC	CCAGCAGGTTGGTTGAAAAG
VEGFA	off (OT44)	chr6:39028640-39028641	0.0514779	0.0158644	GGTGtGTGAGTGTGTGCaTtGGG	48	0	1	0	ACAATCACCAGACCCCTGAG	TCTGGCCTCCCTCAGTACC
VEGFA	off (OT45)	chr9:95966358-95966408	0.0514779	0	GGTGtGTGtGTGTGTG-GTGGGG	44	0	0	0	CTTGGGAACGGGTGTCAG	TGGCTCCCTAGTACCCACTG
VEGFA	off (OT46)	chr12:132881700-132881718	0.0411823	0	GGTGAGgGcGTGTcTGgGTGAGG	44	0	0	0	ACAGAATCGCCCAGACACA	TCTGGGTGAGCGTGTGC
VEGFA	off (OT47)	chr2:18696223-18696224	0.0411823	0	GTGAGaaAGTGTGTGCaTGCGG	44	0	1	1	ACAAAAGGAGACTGCTCACACT	CACGCATGCCCTGATTG
VEGFA	off (OT48)	chr15:22512148-22512163	0.0411823	0	GTGtGTGtGTGTGTGtGTGTGG	45	0	0	0	ACCTGGGGATGCACTCATT	GGCTCCGTCTTCCCTGTTA
VEGFA	off (OT49)	chr15:92864206-92864211	0.0411823	0	GTGAGTGAGTGTGTGtGTGtGAG	48	0	1	0	AACACAGTCCCATCCTTGAAGT	TATTTTCCCCACCTGGGAGT

## Sheet: AsCpf1, LbCpf1, SpCas9, eSpCas9
Target	On-/off-target (name) (OT = off-target)	On-/off-target coord	Guide homology score	Matched genomic target	AsCpf1 Bioreplicate 1		AsCpf1 Bioreplicate 2		LbCpf1 Bioreplicate 1		LbCpf1 Bioreplicate 2		SpCas9 Bioreplicate 1		SpCas9 Bioreplicate 2		eSpCas9 Bioreplicate 1		eSpCas9 Bioreplicate 2
		(GRCh37/hg19)		(lowercase = mismatch)	Unique DSB ends per 10^5 reads (DSB score)	Standard deviation of DSB score	Unique DSB ends per 10^5 reads (DSB score)	Standard deviation of DSB score	Unique DSB ends per 10^5 reads (DSB score)	Standard deviation of DSB score	Unique DSB ends per 10^5 reads (DSB score)	Standard deviation of DSB score	Unique DSB ends per 10^5 reads (DSB score)	Standard deviation of DSB score	Unique DSB ends per 10^5 reads (DSB score)	Standard deviation of DSB score	Unique DSB ends per 10^5 reads (DSB score)	Standard deviation of DSB score	Unique DSB ends per 10^5 reads (DSB score)	Standard deviation of DSB score
DNMT1, target 3	ON	chr19:10244380-10244484	60	TTTCCTGATGGTCCATGTCTGTTA	3.5	0.0205	2.27	0.00769	6.02134	0.0204562	2.12	0.015
DNMT1, target 3	OT1	chr1:213377364-213377393	51	TTTCCTGATGGTCCATGTCTG	0.24	0	0.439	0	0.0446577	0	0.0799	0
DNMT1, target 3	OT2	chr9:130900576-130900652	43	TTTTCTGcTGcTCCAcTGgCTGTTA	0.0524	0.0125			0.0595436	0.0174586
DNMT1, target 3	OT3	chr1:21636868-21636921	41	AACTCTGATtGgCCAgGcCTGTT	0.0973	0
DNMT1, target 3	OT4	chr2:131210425-131210580	44	AGTACTGATGtgCCATGTCTGgcA	0.0973	0	0.0287	0
DNMT1, target 3	OT5	chr21:45621996-45622113	43	AACTgTGAgaGGTaCATGTCTGTTA					0.0893153	0
DNMT1, target 3	OT6	chr20:62574595-62574674	42	CTGGCTGcTGGgaCATGTCTGT					0.0595436	0
DNMT1, target 3	OT7	chr22:24717864-24717917	42	TGTGCTGATGGTCCATtagTGT					0.0595436	0
DNMT1, target 3	OT8	chr1:32211089-32211133	41	GGCCCTGATGaGctCATGTCTGT					0.0521006	0
DNMT1, target 3	OT9	chr12:54411170-54411206	41	GTAACTaATGGTCCgTGgCgGTT					0.0521006	0
DNMT1, target 3	OT10	chr16:89221582-89221635	44	GACACTGcTGGgCgATGaCTGTTA					0.0521006	0
DNMT1, target 3	OT11	chr1:230390097-230390156	43	GTTACTGAcTGGTCCAaGcCTGTgA			0.0334	0
DNMT1, target 3	OT12	chr1:108141984-108142027	48	GTACCTGAaGGTCaATGaCTGTTA							0.0337	0
EMX1, target 2	ON	chr2:73160911-73160930	60	TTTGTCCTCCGGTTCTGGAACCAC	0.400278	0	0.423	0	1.29239	0	0.71	0
EMX1, target 2	OT1	chr2:177017499-177017507	56	TTCATCCTCCGGTTCTGGAACCA	0.0647509	0	0.0598	0
EMX1, target 2	OT2	chr17:46690713-46690721	57	TTCATCCTCCGGTTCTGGAACCA	0.0353187	0
EMX1, target 2	OT3	chr11:17752194-17752210	43	AATTTCtTCCGGTTgaGaGAACCAC	0.147161	0
EMX1, target 2	OT4	chr14:21852113-21852163	43	CTTCTCCTCgGGTTCcGaGAAtCAC	0.0647509	0
EMX1, target 2	OT5	chr14:102552666-102552697	43	GGTTTCCTCaGGcaTCTGGAACgAC	0.0588645	0
EMX1, target 2	OT6	chr6:42326748-42326825	46	CTCCTCCTCCtGGTTCTGGAAC	0.052978	0
EMX1, target 2	OT7	chr19:9649502-9649600	44	CTTTTCCTCtGGgcCTGGAcCCAC	0.0470916	0
EMX1, target 2	OT8	chr10:135123226-135123264	43	CCCTTCCTCCGGTgCgaGGAACCA	0.0470916	0
EMX1, target 2	OT9	chr1:157126347-157126441	42	ACTGgCCTCCtGTTCcTGGAACaCAC	0.0412051	0
EMX1, target 2	OT10	chr20:2574225-2574316	43	AACGTCCTCCctTTaCTGGAACtAC	0.0412051	0
EMX1, target 2	OT11	chr22:37456874-37456926	42	CTGCTCCTCCGtGcTCTGtGAACCA					0.0690109	0
EMX1, target 2	OT12	chr14:102552670-102552711	43	GGTTTCCTCaGGcaTCTGGAACgAC					0.0564635	0
EMX1, target 2	OT13	chr9:132052751-132052925	42	GTGATCCTCgGGTTCcGGAgCC					0.0564635	0.0160841
EMX1, target 2	OT14	chr4:2744298-2744372	41	AAGTgCCTCtGGTTgCTGGAACC					0.0501898	0
EMX1, target 2	OT15	chr1:226677689-226677768	45	TACATCCTgCaaTTCTGGAACCA					0.043916	0
EMX1, target 2	OT16	chr13:79672481-79672599	44	CTCTTgagCCaGTTCTGGAACCAC							0.0416	0
EMX1, target 2	OT17	chr17:74025933-74026014	44	CTCAgCgTCCGtTTCTGcAACCAC							0.0416	0.00684
EMX1, target 2	OT18	chr15:60227340-60227369	42	GAGGTCCTtCCGtTTtTcGGAACCAC							0.0302	0
DNMT1, target 4	ON	chr19:10244335-10244408	60	TTTATTTCCCTTCAGCTAAAATAA	1.30299	0	1.55	0.0126	2.40542	0.0185743	1.89	0.0131
DNMT1, target 4	OT2	chr17:262211-262261	43	TTTCTTTCtCTcTCccCTAAAATAA			0.0386	0
DNMT1, target 4	OT3	chr14:96063770-96063871	44	TTCCTTTCCCTTCAGgTgcAtTAA	0.0477534	0
DNMT1, target 4	OT4	chr17:55993340-55993371	41	TAGGTTTtCCTTaAGgTAAAAgA					0.092044	0
DNMT1, target 4	OT5	chr5:162931598-162931705	42	CTTATTTCCCTTcCAGtTAAAA					0.0490901	0
DNMT1, target 4	OT6	chr6:115273840-115273848	44	TTCCTTTCCCTTCAGgTgcAcTAA			0.0579	0
DNMT1, target 4	OT7	chr1:13370277-13370321	41	CCACaTTCCCTTtAagTAAAATA			0.0347	0
DNMT1, target 4	OT8	chr22:38676706-38676736	41	TgTTCCCaTCAcCTAAAAcA							0.0415	0.00585
DNMT1, target 4	OT9	chr1:210547612-210547660	44	CTGGTTTCtCTTCAGaTcgAATAA							0.0373	0
DNMT1, target 4	OT10	chr23:117857458-117857547	42	TGCTgTTCCCTTtAtCTAAAAT							0.0373	0
DNMT1, target 4	ON	chr19:10244335-10244408	60	TTTCCCTTCAGCTAAAATAAAGG									1.04978	0	0.913	0.0139
DNMT1, target 4	OT1	chr17:79190835-79190929	41	TTCCCTTCccCTtAAAgAAAAG									0.0510308	0
EMX1, target 4	ON	chr2:73161053-73161138	60	TTTGTGGTTGCCCACCCTAGTCAT	2.15046	0	1.61	0	4.00901	0	2.18	0
EMX1, target 4	OT2	chr1:151117843-151117953	42	GGGCTGGTcGCCCgCCCcAGTC	0.0739577	0
EMX1, target 4	OT3	chr1:202162362-202162417	42	CTCCTGGTTGCCCACCgTcgGgTCAT					0.0439344	0
EMX1, target 4	OT4	chr20:23962192-23962236	41	CTcaTgGCCCAgCCTAGTCA							0.039	0
EMX1, target 4	ON	chr2:73161053-73161138	60	TGGTTGCCCACCCTAGTCATTGG									2.81291	0	1.35	0
EMX1, target 4	OT1	chr11:114741124-114741184	41	GcgTGaCCACCCaAGTCATAAG											0.0314	0
GRIN2b, target 7	ON	chr12:14019207-14019259	60	TTTGGTGCTCAATGAAAGGAGATA	0.965089	0	0.955	0	2.86673	0	1.08	0
GRIN2b, target 7	OT1	chr9:137029639-137029697	44	AGGCGTGtTgtATGAAAGGAGAgA	0.0419604	0		0			0.0371	0.0154
GRIN2b, target 7	OT8	chr17:43443876-43443933	42	GTCTGaGCTCAAcGAAAGGAaA			0.0421	0			0.0324	0
GRIN2b, target 7	OT16	chr11:17517210-17517273	42	GCAGGaGCcCAgTGAAAGGAGA	0.0489538	0
GRIN2b, target 7	OT17	chr1:235018580-235018619	44	ACTAGTGCTCAAgGAAAGGctAaA	0.0419604	0
GRIN2b, target 7	OT18	chr1:41078084-41078088	43	CACTGTtCTCAcTGcAAAGGAGAcA	0.0419604	0
GRIN2b, target 7	OT19	chr1:41078136-41078202	43	CACTGTtCTCAcTGcAAAGGAGAcA	0.0419604	0
GRIN2b, target 7	OT20	chr1:226836015-226836037	44	GTAGGTGCTCAATGAAgGG-GtTA					0.0456244	0
GRIN2b, target 7	OT21	chr4:77800746-77800819	41	CACTcTGCcaAATGAAAGGAaAT			0.0656	0
GRIN2b, target 7	OT22	chr1:147737722-147737790	42	CTCTGT-CTCAATGAAAaGAGA			0.0515	0
GRIN2b, target 7	OT23	chr7:138177348-138177375	42	GGGAGTGCTtgATGAAgGGAGA			0.0468	0
GRIN2b, target 7	OT24	chr7:138646011-138646026	41	AGGAGgGCTCcATGccAGGAGAT			0.0421	0
GRIN2b, target 7	OT25	chr10:24035937-24036000	44	GAAAGTGCTttATcAAAtGAGATA			0.0421	0
GRIN2b, target 7	OT26	chr3:53783175-53783229	41	GCGAGTGCTCA-TGAgAGGAGtT			0.0375	0
GRIN2b, target 7	OT27	chr7:99754351-99754427	44	TGGTGTGtTCAAaGAAAaGtGATA			0.0375	0
GRIN2b, target 7	OT28	chr10:74229220-74229240	48	TTTCaTaCTCAATGAAAGGAGAaA							0.102	0
GRIN2b, target 7	OT29	chr1:28265702-28265766	44	GTAGGTGCTaAATGAAtGGcAGAT							0.0417	0
GRIN2b, target 7	ON	chr12:14019207-14019259	60	GTGCTCAATGAAAGGAGATAAGG									10.2388	0	3.49	0	1.98812	0	1.48	0
GRIN2b, target 7	OT2	chr23:48156621-48156624	52	GTGCTgAATGAAAGGAGgTAAGG									0.173702	0	0.322	0
GRIN2b, target 7	OT3	chr23:52674859-52674862	52	GTGCTgAATGAAAGGAGgTAAGG									0.086851	0	0.305	0
GRIN2b, target 7	OT4	chr12:25843224-25843241	41	TGCTaAATGgAAGcAGATgGAG									0.0482506	0
GRIN2b, target 7	OT5	chr20:48770993-48771114	41	TGCTCtcTGAtAGGAGAgACAG													0.0949382	0
GRIN2b, target 7	OT6	chr10:77812610-77812670	41	TGCTtAATGAAAaGAGAT-CGG													0.055846	0
GRIN2b, target 7	OT7	chr16:28503634-28503691	44	GTGCTgAAgGAAAGGAGcTgAAG													0.0502614	0
GRIN2b, target 7	OT9	chr10:95694598-95694629	48	TGCTaAATGAAAGaAGATAGGG											1.03	0
GRIN2b, target 7	OT10	chr1:34895138-34895139	45	TGaTCAAgGAAAGGAGATgAGG											0.0832	0
GRIN2b, target 7	OT11	chr23:48047453-48047454	52	GTGCTgAATGAAAGGAGgTAAGG											0.0721	0
GRIN2b, target 7	OT12	chr14:74242591-74242608	44	GcGCTCtcaGAAAGGAGATAGGG											0.0388	0.0115
GRIN2b, target 7	OT13	chr14:95621525-95621593	44	TGCTCAtgGcAAAGGAGATAAGG															0.037	0
GRIN2b, target 7	OT14	chr9:16701118-16701137	44	GTtCTagATGAAAaGAGATAGAG															0.0333	0
GRIN2b, target 7	OT15	chr1:177794417-177794442	44	GaGCTCAgTGAgAGGAGAcAAGG															0.0259	0
VEGFA, target 8	ON	chr6:43737551-43737621	60	TTTGCTAGGAATATTGAAGGGGGC	0.939167	0	0.784	0.0111	1.2717	0	0.71	0.0128
VEGFA, target 8	OT6	chr19:46283805-46283810	44	ATGACTAGGAATgTTaAActGGGC	0.06762	0		0		0		0
VEGFA, target 8	OT7	chr1:205200405-205200451	41	GGGACTAGGAATATcGgAGtGtG	0.04508	0		0		0		0
VEGFA, target 8	OT8	chr9:38400799-38400893	41	TGCTCTAGGccTATTGttGGGGG					0.0997414
VEGFA, target 8	OT9	chr10:7085131-7085164	41	ACTAGaAATAcTGcAGtGGG					0.0685722
VEGFA, target 8	OT10	chr17:7607054-7607085	41	GCAACTtGGtAaAcTGAAGGGGG					0.0561045
VEGFA, target 8	OT11	chr17:80300070-80300134	42	CTCCCTAGGAAT-TTGAAGtGG			0.0334
VEGFA, target 8	OT12	chr12:66265918-66265961	48	GACCCTAGGAAggaTGAAGGGGGC							0.0345
VEGFA, target 8	ON	chr6:43737551-43737621	60	GTGCTCAATGAAAGGAGATAAGG									1.97453	0	1.23	0.0125	0.706401	0	0.424	0.011
VEGFA, target 8	OT1	chr23:129068098-129068118	42	CTAGGAATAcTTtGcAGGGaGCCAG									0.0762098	0
VEGFA, target 8	OT2	chr17:49336651-49336715	44	TgGaAATATTGaAAGGGGGCGGG													0.0463214	0
VEGFA, target 8	OT3	chr20:2692644-2692744	41	AGGAATAaTGAAtGGGGCaGAG													0.0405312	0
VEGFA, target 8	OT4	chr9:34198697-34198716	44	CTAGGAAcAaaGAAGGGGGtGGG											0.0377	0
VEGFA, target 8	OT5	chr1:160110944-160110982	41	TAGGAAggTgGAAGGaGGCTGG															0.0258	0
